# Supplementary material for: Restriction site-associated DNA sequencing for SNP discovery and high-density genetic map construction in southern catfish (Silurus meridionalis)
Source: R Soc Open Sci. 2018 May 30;5(5):172054. doi: 10.1098/rsos.172054 (PMC5990832; doi:10.1098/rsos.172054)
Supplement: Additional file 2 [file rsos172054supp2.xlsx]

## Sheet: sample_stat
Additional file 2: The summary of the sequencing data production (Clean Data)
Sample ID	Sample_Name	Reads(M)	Bases(Mb)	GC(%)	Q20(%)
102	Pfemale	13.09	1125.88	37.3	98.4
101	Pmale	20.89	1796.8	37.48	98.34
100	S100	15.98	1374.41	37.62	98.39
99	S99	16.53	1421.92	37.63	98.32
98	S98	15.93	1370.39	37.53	98.3
97	S97	14.2	1221.32	37.61	98.29
96	S96	11.99	1031.39	37.79	98.48
95	S95	12.31	1058.98	37.92	98.3
94	S94	15.56	1337.96	37.92	98.39
93	S93	18.02	1549.6	37.88	98.29
92	S92	7.6	653.39	37.77	98.35
91	S91	13.09	1125.96	37.87	98.38
90	S90	13.81	1187.54	37.86	98.4
89	S89	14.39	1237.45	37.86	98.44
88	S88	18.49	1590.03	37.91	98.33
87	S87	17.33	1490.61	37.87	98.41
86	S86	18.56	1596.5	38.01	98.42
85	S85	18.02	1549.55	37.99	98.45
84	S84	17.25	1483.61	37.96	98.47
83	S83	13.93	1198.37	37.92	98.45
82	S82	14.25	1225.87	38	98.43
81	S81	15.44	1327.94	37.95	98.38
80	S80	16.73	1438.47	37.88	98.4
79	S79	17.53	1507.39	37.83	98.22
78	S78	18.5	1591.33	37.85	98.3
77	S77	20.29	1744.8	37.85	98.19
76	S76	10.06	865.43	37.78	98.26
75	S75	17.55	1509.12	37.84	98.29
74	S74	15.44	1327.47	37.83	98.31
73	S73	14.08	1210.74	37.78	98.36
72	S72	11.84	1018.2	37.59	98.27
71	S71	20.52	1764.58	37.86	98.33
70	S70	15.53	1335.44	37.8	98.35
69	S69	20.95	1801.61	37.89	98.37
68	S68	19.03	1636.79	37.86	98.39
67	S67	15	1289.81	37.83	98.36
66	S66	18.63	1602.59	37.83	98.35
65	S65	17.26	1484.37	37.48	98.32
64	S64	9.84	846.38	37.98	98.35
63	S63	20.95	1801.84	37.9	98.19
62	S62	9.9	851.42	37.65	98.29
61	S61	16.99	1461.28	37.89	98.16
60	S60	13.69	1177.66	37.93	98.22
59	S59	18.24	1568.46	37.88	98.26
58	S58	16.96	1458.59	37.94	98.26
57	S57	17.78	1528.98	37.87	98.33
56	S56	20.45	1758.42	37.88	98.22
55	S55	13.98	1202.2	37.72	98.31
54	S54	20.17	1734.46	37.92	98.3
53	S53	20.26	1742.75	37.91	98.34
52	S52	20.19	1736.14	38	98.36
51	S51	16.27	1399.13	37.94	98.33
50	S50	19.37	1665.51	37.92	98.31
49	S49	16.9	1453.2	37.86	98.27
48	S48	10.62	912.95	37.52	98.44
47	S47	11.52	990.47	37.73	98.26
46	S46	20.57	1768.88	37.78	98.35
45	S45	14.01	1204.45	37.75	98.23
44	S44	6.76	580.98	37.8	98.3
43	S43	9.24	794.74	37.79	98.34
42	S42	9.83	845.25	37.76	98.35
41	S41	16.74	1439.46	37.52	98.45
40	S40	15.78	1357.35	37.71	98.32
39	S39	13.93	1198.15	37.79	98.37
38	S38	12.66	1088.79	37.74	98.4
37	S37	13.73	1181.03	37.77	98.42
36	S36	12.67	1089.57	37.78	98.43
35	S35	10.91	938.16	37.74	98.41
34	S34	11.74	1009.83	37.82	98.39
33	S33	20.1	1728.79	37.74	98.36
32	S32	13.61	1170.59	37.62	98.41
31	S31	10.95	941.8	37.59	98.23
30	S30	15.79	1358.13	37.59	98.33
29	S29	13.84	1190.02	37.57	98.22
28	S28	10.52	904.34	37.6	98.27
27	S27	11.7	1005.82	37.44	98.35
26	S26	13.51	1162.18	37.59	98.34
25	S25	10.54	906.29	37.59	98.38
24	S24	14.6	1255.38	37.58	98.27
23	S23	17.44	1499.47	37.6	98.35
22	S22	19.54	1680.58	37.63	98.37
21	S21	19.65	1689.72	37.61	98.39
20	S20	14.12	1214.11	37.63	98.41
19	S19	18.83	1619.12	37.55	98.38
18	S18	21.36	1837.26	37.6	98.36
17	S17	15.62	1342.99	37.58	98.32
16	S16	11.82	1016.74	37.58	98.38
15	S15	13.87	1192.64	37.55	98.21
14	S14	16.81	1445.63	37.61	98.3
13	S13	12.27	1055.46	37.62	98.18
12	S12	13.34	1146.9	37.54	98.27
11	S11	11.02	948.1	37.62	98.28
10	S10	10.78	927.48	37.62	98.3
9	S9	10.4	894.62	37.57	98.36
8	S8	14.2	1221.01	37.56	98.26
7	S7	13.16	1132.1	37.64	98.32
6	S6	12.85	1104.81	37.63	98.33
5	S5	14.94	1284.61	37.64	98.36
4	S4	14.3	1229.75	37.61	98.38
3	S3	12.95	1113.67	37.57	98.35
2	S2	23.18	1993.68	37.57	98.34
1	S1	12.33	1060.81	37.56	98.3
