# Supplementary material for: Restriction site-associated DNA sequencing for SNP discovery and high-density genetic map construction in southern catfish (Silurus meridionalis)
Source: R Soc Open Sci. 2018 May 30;5(5):172054. doi: 10.1098/rsos.172054 (PMC5990832; doi:10.1098/rsos.172054)
Supplement: Additional file 5 [file rsos172054supp5.xlsx]

## Sheet: Sheet1
Additional file 5: The statistics of the tags, stacks, alleles and SNPs in the F1 population
Sample_Name	Tags	Alleles	Stacks	Mean Stacks Coverage depth	SNP Number
Pfemale	6162903	45167	274293	22.4683	62547
Pmale	9958522	16160	277799	35.8479	24880
S100	7578717	32175	280477	27.0208	45335
S99	7829260	32578	281534	27.8093	45836
S98	7538213	31914	281178	26.8094	44965
S97	6690259	28720	271344	24.656	40609
S96	5649830	26313	265002	21.32	37724
S95	5782714	28978	269437	21.4622	41091
S94	7384762	31171	276465	26.7114	44160
S93	8568046	34799	287769	29.774	49055
S92	3466044	24954	249309	13.9026	36047
S91	6180779	29851	270845	22.8204	42434
S90	6537960	30382	276343	23.6589	42929
S89	6820948	36053	282275	24.1642	50395
S88	8808916	28822	281873	31.2514	40907
S87	8064444	40070	283010	28.4953	54202
S86	8701877	39155	282876	30.7622	53647
S85	8428571	39211	280277	30.0723	53499
S84	8069579	36795	278814	28.9425	50326
S83	6596688	30030	279123	23.6336	42726
S82	6747659	34114	275695	24.4751	47802
S81	7320161	29989	279923	26.1506	42466
S80	7945643	31688	284968	27.8826	44866
S79	8312777	30932	286472	29.0178	43898
S78	8810288	34322	283670	31.0582	48141
S77	9646991	33554	284989	33.8504	47224
S76	4689959	26977	261396	17.942	38506
S75	8339387	33191	287129	29.044	46885
S74	7317194	32793	282922	25.8629	46195
S73	6662949	33839	281450	23.6737	47323
S72	5586959	30061	265507	21.0426	42706
S71	9593759	44304	286131	33.5293	59515
S70	7240894	35534	274792	26.3505	48475
S69	9849952	39987	286915	34.3306	54621
S68	8933807	38390	282108	31.668	52674
S67	7112931	29113	281098	25.3041	41409
S66	8874604	35179	285462	31.0886	49209
S65	8217475	34225	278593	29.4963	48295
S64	4558848	24512	245714	18.5535	34962
S63	9966848	32277	289569	34.4196	45731
S62	4644986	25880	254523	18.2498	37229
S61	8052331	31674	279001	28.8613	44835
S60	6454692	32942	276363	23.3558	46464
S59	8661998	30247	282693	30.641	42697
S58	8060236	32661	282947	28.4867	45827
S57	8460506	33214	284584	29.7294	46894
S56	9742831	32838	285036	34.1811	46072
S55	6414435	42235	271113	23.6596	57157
S54	9473787	42613	286328	33.0872	58202
S53	9525995	39963	286529	33.2462	54634
S52	9488280	38603	283423	33.4775	52950
S51	7729068	31546	283349	27.2776	44586
S50	9226210	29739	282115	32.7037	41987
S49	8014128	32731	278378	28.7887	45901
S48	4979307	29615	264244	18.8436	42230
S47	5394125	27305	274242	19.6692	38989
S46	9798708	33816	289895	33.8009	47561
S45	6596473	26247	269908	24.4397	37507
S44	2995782	20068	226647	13.2178	29421
S43	4254301	25208	247753	17.1715	35991
S42	4556062	26219	257149	17.7176	37308
S41	7904537	34680	291583	27.109	48847
S40	7490441	33479	283884	26.3856	47127
S39	6375542	36921	266318	23.9396	49845
S38	5814514	37026	270706	21.4791	50713
S37	6323319	39401	272073	23.2413	53533
S36	5813422	34129	262120	22.1785	46684
S35	5108247	29150	272997	18.7117	41432
S34	5494420	29118	260945	21.0559	41097
S33	9549777	33523	289093	33.0336	47108
S32	6413851	30451	273599	23.4425	43122
S31	5108279	24897	266640	19.158	35665
S30	7486822	29593	282352	26.5159	41928
S29	6521393	29859	276680	23.5702	42299
S28	4904071	26569	268419	18.2702	38265
S27	5511314	29167	281189	19.6	41785
S26	6386362	34329	285948	22.334	48328
S25	4921726	29989	270201	18.2151	42610
S24	6890174	30379	275794	24.983	42671
S23	8077054	41220	281106	28.7331	55320
S22	9170049	38175	287415	31.9053	52465
S21	9194579	39916	285619	32.1918	54318
S20	6523425	36320	273172	23.8803	49742
S19	8951692	32519	290876	30.7749	46084
S18	10170728	34098	289541	35.1271	47713
S17	7380359	26221	274873	26.8501	37450
S16	5533480	27470	263647	20.9882	39156
S15	6539574	30852	284304	23.002	43503
S14	7981310	30390	282191	28.2834	43122
S13	5741864	27726	265275	21.6449	39603
S12	6303040	34675	288596	21.8404	48773
S11	5138138	25859	262310	19.588	36925
S10	5037462	29207	267997	18.7967	41474
S9	4850978	28360	268182	18.0884	40503
S8	6711666	32171	281733	23.8228	45434
S7	5984950	39120	265271	22.5616	52711
S6	5884663	37812	266642	22.0695	51211
S5	6908816	37829	273499	25.2608	51474
S4	6607838	36523	271379	24.3491	49895
S3	6104294	31207	280396	21.7703	44109
S2	11019056	33416	292834	37.629	47343
S1	5770208	27487	263158	21.9268	38891
