# Supplementary material for: Restriction site-associated DNA sequencing for SNP discovery and high-density genetic map construction in southern catfish (Silurus meridionalis)
Source: R Soc Open Sci. 2018 May 30;5(5):172054. doi: 10.1098/rsos.172054 (PMC5990832; doi:10.1098/rsos.172054)
Supplement: Additional file 6 [file rsos172054supp6.xlsx]

## Sheet: Sheet1
Additional file 6: The genetic distances and consensus sequence of RAD markers in the integration map of southern catfish
Marker	Linkage Group	Genetic Distance	inter-loci distance (cM)	Separation Types	Pfemale Haplotype	Pmale Haplotype	Consensus Sequence Tag
RAD182835	IntLG1	0	0	<lmxll>	AG/GA	AG	AATTCTTTATTTATTTTAAATGAAACATTGGTTGTGTAACTGGATGGATGGATGGATGGATGGATGAATGGATG
RAD170626	IntLG1	0	0	<hkxhk>	A/G	A/G	AATTCTGCACTGCAAAACTATAAAACTTTAATAACGACATCATTTGTGTTTTATAAGATTGAAGGAATAATGAA
RAD139018	IntLG1	0	0	<lmxll>	A/G	A	AATTCTACGTAGTGCACGTAACAAAAAAATTTTTTTTCATTTCTGCTCATTTGTTTTCTCTTATTTTAAAATTT
RAD70344	IntLG1	0	0	<lmxll>	A/T	T	AATTCTGTAGTTTGGTGCATTTATCCACGAGTCTAAGCTGCATCTAATTACATGAATCCTGTATGGAGAGAATT
RAD128122	IntLG1	0	0	<lmxll>	A/T	A	AATTCCACCCAGTGTTTTTAACCCCACATACCAAATCCCAAAATCCACACTGCAAATGTTACAAGACCTTCTTC
RAD26996	IntLG1	0	0	<nnxnp>	C	C/T	AATTCAGCTGCATAAATTCTTCCTCATTCATTGTAAACGTGTCACGGGGGCAGGTTGACCACGTATCTGGACGT
RAD61427	IntLG1	0	0	<lmxll>	A/T	T	AATTCATCTCATTTCAAAAAAGTCATGGTTAGAGCAGGTAAAACCACTACCCTTGCTCTTAATACTTCCTCATT
RAD208908	IntLG1	0	0	<lmxll>	CT/TC	CT	AATTCCCATAATAATAAGATTCCTCATTCTATCGTTTTATTCACTCTTCCCATCGCTCCCTCTCTCTTTCTCCC
RAD187745	IntLG1	0	0	<lmxll>	AC/GT	GT	AATTCAACAAGTTTACCTAAAGTGGTGAAAGTGATCACTTTTTAATGAGAATAAAAACTCCAAAAATATAATGT
RAD146723	IntLG1	0	0	<lmxll>	C/T	C	AATTCAGGCAACTTCCGATCTCGTGGGATATAGATAGCAGCAGGAGATGTTTGTGCAGAGGCTTGACTCTCAAT
RAD244331	IntLG1	0	0	<lmxll>	GC/TA	TA	AATTCAGTTCTTTGTTGGATTAATTTATTTGCTCTGCCATTAAATCAAACTGGTTTCAGGCCTAAATGTAAACC
RAD262076	IntLG1	0	0	<lmxll>	A/G	A	AATTCAGGATTAAATAAAGAATCCTGTCTAAATATGTGTGTGTGTGTGTGTGTGTGTGTGTGTGTGTGTGTGTG
RAD4736	IntLG1	0	0	<lmxll>	C/T	T	AATTCCCTTCGTTCATGCGTTCCTCCCTGCCCCGCTCCGGGGGGGATCTCCGTGTCGCTTGTGCTCCCACTCCT
RAD2433	IntLG1	0	0	<lmxll>	A/C	A	AATTCTAAGAAACACACCAGAGGAAGCAGGAAGTGTAGAATTTAACATGTTGGTTCAGGGAGGAAGTTGATGCT
RAD245543	IntLG1	0	0	<lmxll>	AA/GG	GG	AATTCAACAACACAGAAACGAAAACGTTCAAATGAGAAATATAACAAAAAAACAGCAGCTTCGTTATTAGTAAT
RAD213063	IntLG1	0	0.13	<hkxhk>	A/G	A/G	AATTCTGCAGTAAACAAACAAAAAAAAAACGTGTTAAAGAACCAAGAATATGTTTTATATTTGAAATTGTCCAA
RAD240256	IntLG1	0.13	0.12	<lmxll>	CC/TA	CC	AATTCTTCTTGATTCTCGTCAGTCTTGAAAACTCTTTTCCTCCCTGTTGTATGTAAAAAAAAAGTCTTTCTTTC
RAD107354	IntLG1	0.25	0.13	<lmxll>	A/G	A	AATTCTAACGATATGTGGGAGGATTTTATTTCTTCACGTGTGTGAGTCTTGGTTTTATTACTCGTTGCAAACTC
RAD108506	IntLG1	0.38	0.12	<lmxll>	AG/TA	TA	AATTCCCCAGGACTGTGAGAGAGAGATTAAAAATAAATTCTGCTGGAATAAAATCAGCTGAGTCTCGTGTCCCA
RAD257807	IntLG1	0.5	0	<hkxhk>	A/G	A/G	AATTCTGATTGGTCAGAAGGTGTGAGATGCTGCTACTCTTTCTGTAATAAGTGTGAAGTCTAACGGTGCAAAAG
RAD181443	IntLG1	0.5	0	<lmxll>	A/T	A	AATTCTGAAGTTTCAATTGGGGAACTGATCAAAATAAAACTCTTTAACACCATACACATGTAAACACACACACA
RAD109539	IntLG1	0.5	0	<lmxll>	A/G	A	AATTCTGGGTATTGGTACTCTGTCGTGTGGGCAGTTAATGGAATACTGGGAATTTTCCCCTGAATCTCAGAAAA
RAD99840	IntLG1	0.5	0	<lmxll>	G/T	G	AATTCTGTAATAAAGCTCTTGCTGTGATGGTGCTGCTGCTGCTCTCTGCTCTACTGCACGTATCCAATAAACAC
RAD2874	IntLG1	0.5	0	<lmxll>	C/T	C	AATTCCTCCTCACTGATCAGAAGGGTTTCCTTAACTATGACTTTAATTTTAACGCACGTGTGTTTCACAGAGGA
RAD49148	IntLG1	0.5	0	<lmxll>	A/G	A	AATTCTGTGTCTCGAAAATAAACTCTTTCTCTGGAGGTTGTGATGAAAAGTGTTTTTGGCCTGAAAATGTAAAC
RAD151458	IntLG1	0.5	0	<lmxll>	C/T	C	AATTCCTTCAGAATAATAATCTAGATCAATTTATCATATTTTGGACAGTAGGCAGACCCTATCTGGGTATTTTA
RAD258129	IntLG1	0.5	0	<lmxll>	G/T	G	AATTCTGAAGGCTACAGTCAGGCACTGATTTAAGTGTTTAATAGGGTTGGAGCTCTATAGCAGGAGATCTTCCA
RAD60993	IntLG1	0.5	0	<lmxll>	AT/TG	AT	AATTCTGTAAATGTATTCGAGGAAAATGATCCACAGCAGGATGGTGTGATGCAGGAGAAGTGGACTTCATCTTC
RAD11448	IntLG1	0.5	0	<lmxll>	A/G	A	AATTCCCTACACGTGTGAGCTCCAGTTTAAAAATAATAATAAATAATAAAAATAACGCAGCAGACGTCCGGTCC
RAD239456	IntLG1	0.5	0	<lmxll>	A/T	T	AATTCAATACAAGTTTGCATTTGTAATAAAATCCTTAAAGAAACCGTTATTTCTATATAATTGTTAGTAGTAGA
RAD271261	IntLG1	0.5	0	<lmxll>	C/T	C	AATTCTTGTTGGCTGAGAATCTGAGAAGTTGCTCATCGCTCTGCTCGGGGTTCCCCTCCATACCCAGGCTGAGG
RAD105754	IntLG1	0.5	0	<lmxll>	A/G	G	AATTCAGCACACAGATAATCATCTCGGCTCATTCTATCAGATTAACCAGAAAGGAAAAGAAATAAACACAAATT
RAD125151	IntLG1	0.5	0	<lmxll>	A/G	G	AATTCTGAAATAAACTTTAAACTTACAGCCTGCAATAAGTGAGTTTTAAAAGTTAATTATGTTGTAGAAATTTG
RAD47338	IntLG1	0.5	0	<lmxll>	A/C	C	AATTCCAGCGTGGTACCGTGACAGGAAGTCACCAGTGCAATAAGTCCAGTCGTGAAATTCCCTCACTGCTAAAT
RAD106079	IntLG1	0.5	0	<lmxll>	G/T	G	AATTCATCTTTCTGCTCCATTCCATTTGGAGGAGACTGAAATGTGTTTGAATAATTAATGCACAATGTTGATGT
RAD107472	IntLG1	0.5	0	<lmxll>	AA/TC	AA	AATTCAGACCTCTGCAGATGTTTATTATAATAAAAAAAAAACCATATTGTTTAATATCCTAAAGAAGGAGTTGG
RAD95645	IntLG1	0.5	0	<lmxll>	C/T	C	AATTCCCGTCCTGTCGGGAGAATCCCGGGATACAGTGCCATTCCGGCTCTCCAACACAGATTCACACAAACATC
RAD228754	IntLG1	0.5	0	<lmxll>	C/T	C	AATTCATGATAAGGAGATATTAGAGGTTTAGAACTCCGTCATCAATTTGTTGTTACTTCATCAGTTTTATTGAA
RAD267853	IntLG1	0.5	0	<lmxll>	A/T	A	AATTCCACCATTCCAAATATTATGCTATTACTGACAAATAGGACACACACACACACACACACACACACACACAC
RAD133671	IntLG1	0.5	0	<lmxll>	CA/TT	CA	AATTCCAAAAATTGGTGCTATTTGGAACTGTTTCTAATCAGAGTAAGAAAAATTGCAGACAGGTCTTAATAAAT
RAD29067	IntLG1	0.5	0	<lmxll>	A/C	C	AATTCTTTATAACGTGATGTACAGAATGGCATAGTGGGAAAAAAACCCACAAAAAAGTCTAGTAAAGAAAACAG
RAD11767	IntLG1	0.5	1.5	<hkxhk>	A/G	A/G	AATTCCTTTCGTCATGAAATTTCATTTTAATGCAACAACAACAGCAATACAAAACTTTGGCAAGATGACGACCT
RAD103044	IntLG1	2	1.52	<hkxhk>	AA/TG	AA/TG	AATTCTACATAATTTATCGTAAAAATCTGTGTTTCGACTGTTAGCGGTGCTATTCGAAAAGATGGGAATCTTTT
RAD239343	IntLG1	3.52	0	<lmxll>	A/G	A	AATTCGTCTCCAAAACAGAAAACAGGAAAAGAGCGCTTTGTTGGAAAAAACGCTTTGTAGTAACTGGTGTTTCT
RAD114932	IntLG1	3.52	0	<lmxll>	A/T	T	AATTCAGCCACTCCTCTTCCTCTTCCTCTTTTTCCTCCTCCTTCTCTTCCTTCTCATGCTGCTGCTTTCAAAAC
RAD30666	IntLG1	3.52	0	<lmxll>	A/G	G	AATTCCCACTTCCGTGTAGTTTATGGATTAAGGTAGAGCTTAGATCTCCATCACACCAATTTCTGATCATTTTT
RAD173655	IntLG1	3.52	0	<lmxll>	C/G	G	AATTCCATTAATTCGTTTGTAATTTAAGAATAGAAAAACAAATCATATGACCAGAATCTTGTGTGGTCAATGTT
RAD51948	IntLG1	3.52	0.01	<lmxll>	A/G	G	AATTCACAATCCTCACACAAAAGCATATTATTTAGTACATTATTATTAGTTCTTTAGTTCTTTAGCTCCGCCCA
RAD237381	IntLG1	3.53	0.11	<nnxnp>	T	G/T	AATTCTGGATGGATTTAGTCAAACAGGTGTTGATTAGTTCTCTGGAAGAGCATCTCTGATAGTTAATGGCATAG
RAD102964	IntLG1	3.64	0.12	<lmxll>	A/G	G	AATTCCTGGGATTGTGAAAAGTTCTTCATTAATATTTAGGTGTAAATTATTCACAAACACAGTTATGTGGAACA
RAD16689	IntLG1	3.76	0.11	<lmxll>	AA/CG	CG	AATTCAATAAATCATCCAGGTTCTTTTGTACTGGGATCTGTTCAGACCTACCATAAGGAATCAAGAGGATGGGG
RAD23967	IntLG1	3.87	0.12	<lmxll>	G/T	G	AATTCAACGTTGATGTCTGGGGACGACCCTTGCACATGAGAAAGTGTGTGTGTGTGTGTGTGTGTGTGTGTGTG
RAD71535	IntLG1	3.99	1.49	<hkxhk>	A/C	A/C	AATTCTACATCAATCTGATCATTTAAAAGAACATTTTTAAAAAAGAAAACTATTTCCTCCTGTACTACACCAAT
RAD270371	IntLG1	5.48	0.67	<hkxhk>	A/G	A/G	AATTCTGTAGGGTCCAATGTCACCTAAAAGCTGCAAACTTCCTTATTTTAACCCCTATTTTTTTCCTACTTCCC
RAD43878	IntLG1	6.15	4.44	<lmxll>	AT/TG	AT	AATTCACTGTACTTGTTGCAGTGGTATAGTGAATGTAGTAAAAGCCAGCAGGAGCTGAGGGTCTCGATGGTACC
RAD19693	IntLG1	10.59	0	<lmxll>	G/T	G	AATTCTTTTTTACTCTCAGGATAGCCTCGGTCTCCGTAGCGTTGCGTTGCGCCATATTCACTCAGCAGCGGCGG
RAD229310	IntLG1	10.59	0	<lmxll>	A/G	G	AATTCAAGAGCTCTGCCTCCACTGTCGATCGTATACCTGCACTTCTACTCCATCCTCTGGTTTGTAACACTATG
RAD69149	IntLG1	10.59	0	<hkxhk>	C/G	C/G	AATTCACAAGCTTGTATTTATACCGAGAAGTCGTCATACAGCTGAGAAAACTCGGGTTAGCGTGGATCGCTGAA
RAD95016	IntLG1	10.59	0	<lmxll>	C/T	T	AATTCTCCATCCTGATTGGTCAGGAGAGAGCTGATTCAATAAACACGGGTTGAATTGATGGCGCTCGTTCTAAA
RAD23844	IntLG1	10.59	1.47	<lmxll>	A/T	A	AATTCATTCAATCAGACCTGGAACACAAGAACAAACAGACAACCAATGGATAAAATGCCTATTAATTAAAACCA
RAD256405	IntLG1	12.06	0	<lmxll>	A/G	A	AATTCTATGAATCCCAAGCAGAAGTGTGTAATGTGTGCGGCCGCACGGCAGGTAAACAAAGGTGTATTTTTAGC
RAD176246	IntLG1	12.06	0.51	<hkxhk>	A/G	A/G	AATTCAGAAGAATTTTCTCAGGCTGGTGAAACGTAAAACTGAGGCGAAAGACGCGCTTCCGTTAACCAGCGATG
RAD60153	IntLG1	12.57	0	<lmxll>	AG/CA	AG	AATTCATCATGATGGGGTCAACGATGGGAGTATCCCAAAGTACCATGTTCCTATTTCCATTTTTATCACAAGAC
RAD36336	IntLG1	12.57	0	<hkxhk>	C/T	C/T	AATTCCAAAACACACACTTACCGATCTCATTCGTGTATCGGGGGCAAGTAATCAGACATGCATCTGATCACATG
RAD134998	IntLG1	12.57	0	<nnxnp>	G	A/G	AATTCTGACCTGGCAGAGCGTCTCGCAGCTCTGAGTGAGGAGAAGATCTCCCTTAAGCACACTGTCTCTTGTCT
RAD131268	IntLG1	12.57	0	<lmxll>	C/T	T	AATTCAGGGAAGCAGCGAGGATGTTAAGGAGACCGAGATTAACTCTTGGTGCCGTTTATCCTTAGAGAATTGTT
RAD114940	IntLG1	12.57	4.46	<nnxnp>	A	A/G	AATTCCGTCCGGTTTGCGCCGGTTCCGGTCCGGTTCACAGGTTTGTATCGTTTCGTAATGATGCACCAATACTA
RAD100725	IntLG1	17.03	5.34	<lmxll>	C/T	C	AATTCCCTCATGGCCAGGGCGAGTCATTCATCATCACTTCATCCATCTGCTGTACAAGCTCCATGTTTTATTGA
RAD178086	IntLG1	22.37	0	<nnxnp>	C	C/T	AATTCTGTTGGTCTAGAAGTGCTGTGCATGTGTACACCTTAAATATTGATTCAGCCAAGACAGCTGGATAACAA
RAD42597	IntLG1	22.37	0	<nnxnp>	C	C/T	AATTCCATTGGGTCAAAAGTTTACATGCATCAAGTTGACTGTCTCTTTAAACACTATAAAGAAACTGATTTAAA
RAD51650	IntLG1	22.37	0	<nnxnp>	G	A/G	AATTCAATTTTAAAGCATTCAAATCGATGTCCTTGCCAAAACCTCTTATCATTTTTTGGGATCCTTACTGACAT
RAD103277	IntLG1	22.37	0.45	<lmxll>	A/G	G	AATTCTGCTTGTCTTCCTTTAGCCAGATGTGAAATTACTAGACTGAGAGTTAATAATTGTAAAAGAGACAATTG
RAD116334	IntLG1	22.82	0	<lmxll>	C/T	T	AATTCCCAATGTTAATCAATTGTATGTAGCTTTAGCCTGGATCTTGTAGTTAAAGGTGATGATCGAGTGTTTCT
RAD208331	IntLG1	22.82	0	<lmxll>	A/G	A	AATTCAGCTTGATAGATGTTTTTCAATGAAGACGTTTTTTACTATATAAATTATATTTATAGTGTGTTTTGTCG
RAD232280	IntLG1	22.82	0	<nnxnp>	A	A/T	AATTCAACTGGCGTACATACAGCGTGCTCTGGTCAAATCAATCCAGTCTAACTGAAAATCAGTCAAGGTATAAG
RAD130589	IntLG1	22.82	0.18	<lmxll>	A/G	G	AATTCTTGGGAAATCCAACCTGCGTCTCATTTTATTTACATCCTCAGGCAATAGGAAATACGACTATCTAATCT
RAD161467	IntLG1	23	3.11	<nnxnp>	C	C/T	AATTCTCTCCGATAGTTTAGGTTTATTAAGGGTAAGTATATATATAGGCCTGTTTTGATATTCTTTTTTTTTTT
RAD125087	IntLG1	26.11	0	<lmxll>	C/T	C	AATTCTCTAGATTCTTTGAAACTCTTGATGATACTATATACTGCGAATGATCAGATATTCAACTGTTTTCCCAT
RAD36109	IntLG1	26.11	0.3	<lmxll>	A/G	G	AATTCATGCGTGAACATGATCCAGAAACGGCACTAACCCCGTTGGGCCAAAGCTTATTTAAAATGTACTGAGGC
RAD49963	IntLG1	26.41	0	<lmxll>	A/T	A	AATTCTATTATATTTAGCAAAATCCAGAACGAGCACTAACCAGAAGAAGAGAACAAACAAATCCTTCACATATA
RAD105752	IntLG1	26.41	0	<lmxll>	G/T	G	AATTCAAGGCGGGATTAATACGATATTAATTAACTAATTGATTGGTTTAATTCACCTTCATGAACTCTATCATT
RAD3650	IntLG1	26.41	0.16	<nnxnp>	TT	GG/TT	AATTCAGTGCACGGAAATAATGCTTTATCTTTGGGTTGCACATGCGGCGTGTGTGTGATTGTGTTTTTTTTTTT
RAD121887	IntLG1	26.57	0.14	<lmxll>	A/C	C	AATTCACCAATAACCACCGAATTAATTAATCGATTAGCTGATTGTTTGCTTGATTTATTCATCGTCATGAATTA
RAD32955	IntLG1	26.71	0.17	<lmxll>	G/T	T	AATTCTCGGAACCAGTGTGAGTGTTCTCTGTTATCAGAATCGTGATAGCGTGAGTGCTGTTCAGAGGTACATTT
RAD4780	IntLG1	26.88	0.52	<nnxnp>	A	A/T	AATTCCCTGAAATGATCATCAAAAGTTTAGCATTGCAGCACAATATTACTTTTTCATCCAGTCCCAATTCTTCC
RAD43686	IntLG1	27.4	0.45	<lmxll>	A/C	C	AATTCTTAACCTTCCAATCCAAAGTCCAATCGCTTATCCACTAAGCAATTCCACCTATGCCATCTACCCAGGAA
RAD245281	IntLG1	27.85	0	<nnxnp>	T	C/T	AATTCCACCTGTCATCATGACCTGATATGGGGAAACTCTACTAGATGGTTACCTACTACTACACACTACAAACG
RAD7766	IntLG1	27.85	0	<lmxll>	A/C	A	AATTCCGAACAAAAAGAAAAATATTTATTAGTTGGAGGTAACAACTCTCATTTTAATATTATACCAATAATAAT
RAD68877	IntLG1	27.85	0	<nnxnp>	C	A/C	AATTCACCAGAGCTGCACAGAGCAGGTGCTTCTCCACCTTCTGCTTGAGGATGCCCCACAGGTGCTCAGTAGGG
RAD261274	IntLG1	27.85	0	<lmxll>	A/G	G	AATTCAGGAGATTCCTCCAGGATTATCACACTGGGTTGTTTTCTATACCAGTCCGTTTCGGTTGCATTTTTGAG
RAD237420	IntLG1	27.85	4.09	<lmxll>	C/T	C	AATTCCATTCTTCCAGGAAGCTCAAACGATAGATTCTAGTTCAGCATTAGTGAGGTCAGATGTGAACGAGTACG
RAD164033	IntLG1	31.94	0	<lmxll>	C/T	T	AATTCCTGTTGTTCCCTGGTTTTATTGCTTGACTGAACCCTTGTGTACAGCCCATGTACAATCTTTTATTCATC
RAD15302	IntLG1	31.94	0	<lmxll>	AT/TC	AT	AATTCAAAATGATTGAATTTTCTTAGCTTTAGATGCATATTCTTCAAATGTCCAGCAAACAACTGGTTCTTCCT
RAD66320	IntLG1	31.94	0	<nnxnp>	TCA	CTT/TCA	AATTCAATTAGAACGGTGTGAACAAACACTAAATCTAAAAGCAGCAAATAACAGCAGCAGTAAACATATACATT
RAD37300	IntLG1	31.94	0.01	<lmxll>	A/T	T	AATTCTCCGTGTGGACACCTTCGAATTAAATCCGAATAATTATTGTTGACATTTTTTGTTGTTTTTATTTCAAT
RAD272752	IntLG1	31.95	0	<lmxll>	C/G	-	AATTCTATACAATCGTGTGCCTCTAAATTTATGGTAACAGTTTGAGGAAGAAACACATATGGCTGGTGTCCCAA
RAD108354	IntLG1	31.95	0.01	<lmxll>	A/T	A	AATTCATGAATTTTTATTCGTTTATGATCCCGTCGTAAACCATCCATGAAACCTGTATCATTCCGTTAGAGCAG
RAD45741	IntLG1	31.96	0	<lmxll>	C/T	T	AATTCCTTAAAATATCAGGGAAATGTCTATAAACTGTATCAGATACAAACATAAATATAGACATTTCGTTTGGT
RAD146141	IntLG1	31.96	0.01	<lmxll>	C/T	T	AATTCTTTACAGACTCCGGGAGGGAAAGAAAAAGACATGGAAACTAATCTCACACACACACACATATAAATATT
RAD6634	IntLG1	31.97	0	<lmxll>	C/T	C	AATTCACAACCCTTTGATTAAAAGTTTAACATATTATCCATTAAACTATAACTTCCCCCATAATTAGGAATTTT
RAD195663	IntLG1	31.97	1.76	<lmxll>	A/C	C	AATTCCTCCATATTCATTCTCTGGCTGAAAACTCCAGAACATCTCTGGATTTATACGAGGACTGTACTAATAAT
RAD46277	IntLG1	33.73	0.01	<lmxll>	C/T	T	AATTCTGTGGAGGAGGATGAGCTAAATGTCCTGAACAGATGTTATAAAATTTCTGCCTCTTTTTGGTCAGTCAG
RAD174629	IntLG1	33.74	3.53	<lmxll>	A/T	A	AATTCTGCTGGCTTTCAAAATATGGCAAGATGGATAAAAAGTGTCTCTCTTTTTGTCTATTCAGTCAATCAACC
RAD16949	IntLG1	37.27	0	<nnxnp>	G	A/G	AATTCAGCGTGCAACCCCCTAGTTTTACCGCTGGAGGGCGCGCTCACTCTGCTGGCGGAGCCCAGCGCGGCCAT
RAD211840	IntLG1	37.27	0	<lmxll>	AA/TT	AA	AATTCTTTTTTCAATATGCACCTTGATAAAAAAAATTAAAAAAGATAAAAAAAATAAATGCATGAGGAAGGAAT
RAD154497	IntLG1	37.27	0	<lmxll>	C/T	T	AATTCTTCTTTGCATGATAGAGATGTAACCAGCATCTGTGGATGACTTGGTGGTCAGTATGGGGTAGTATACTG
RAD76966	IntLG1	37.27	0	<nnxnp>	A	A/G	AATTCAAGTGGCCAAGACAGGCAAAATTAAAGATTTATTGAAACCCACAAAAATTCATAAGTTGAGCAGTAAAG
RAD228961	IntLG1	37.27	0.54	<lmxll>	A/G	G	AATTCCTCATTTGTTTGGCCTGGATCGTCAATAAAGACATAACTAAGTGTTTCTTCCCACGACTTCAAAAAATC
RAD21510	IntLG1	37.81	0	<lmxll>	A/T	T	AATTCAGTAGTTTCCTTTATAGTAATATCTGGTCAAAATTTCAAATAAAAAATAAAATAAAATTGTTGTTGTTG
RAD242133	IntLG1	37.81	0	<lmxll>	A/G	G	AATTCTAATACACTTGTGCACAAAGCCAGCTCCAGAAACATATGCTTTAGATGATTGGAGTGGAAGAACTCCTG
RAD108910	IntLG1	37.81	0	<lmxll>	AC/GT	GT	AATTCTCAATGCACAATGCCATGAATGCCTCCGACCTGCATCGCCTTTTCCGGTTGTGGAGATGATGGGCTCTT
RAD40880	IntLG1	37.81	0	<lmxll>	A/G	G	AATTCCTGATCCAACATGGCTTCCATTCCATACTTTAACACCATCTGGACTGCAGCTCATAGGCTTCACTATAC
RAD218137	IntLG1	37.81	4.25	<lmxll>	A/G	G	AATTCAATAATAATAATGACACACAGTTTCTGTCTGTTGAGTTTATTAATATGCAATAACCTCGTTAAAAGTGA
RAD58326	IntLG1	42.06	0	<lmxll>	CC/TT	CC	AATTCTGCTCTTGACTATTTTAAGAAAACTGCACAACATGGAGTGTCTCAAAAGTCTACATACTCTGAAGACTT
RAD149143	IntLG1	42.06	1.59	<nnxnp>	C	C/T	AATTCATGTTTCCGTCAATGAACTGTAGCTCCACAGAACCAGCAGCACTCACGCAGCCCCAGCCCCTGATGCGA
RAD259716	IntLG1	43.65	1.54	<lmxll>	A/G	A	AATTCTTCAGTTGTACTTATTTATAAAGATGTGCATCTGATCTATTTGTGGTTTAAAATGTAAACAAATGCTAG
RAD174769	IntLG1	45.19	0	<nnxnp>	A	A/G	AATTCAGCTCTGAACAGATTGCAAAGAGCTGCGGGAACTGCAGAGGCTCTCAGCACTTTCAGCTCCTCTCACGT
RAD116625	IntLG1	45.19	14.98	<lmxll>	A/G	G	AATTCTCATCATGCGGTACGATTGTACCGGTGTATCACGGACGATGCGATACAAAACAGGCCCATTGACACGCC
RAD9904	IntLG1	60.17	0.93	<lmxll>	C/T	C	AATTCTTTGGAGACATCAAAAACTTAATATAAATAAAAGAAATTAAATTGAATAAATAGGATTTCTGCAGGTTT
RAD9003	IntLG1	61.1	0	<lmxll>	C/T	T	AATTCTCCATGTTTTATAGTTCTTAGATTCCTGGTCATTTTGTAGGTTTACCTCTTGACCACTTAATGAATTTT
RAD181335	IntLG1	61.1	0	<lmxll>	A/G	G	AATTCAAGCAATTTTGCAATGATTATTAAATGTGTTTAACCTTTTTTATAATGGAAGTTTGAGGGCAGGGGGTA
RAD144434	IntLG1	61.1	0	<lmxll>	A/G	G	AATTCTCAAGTAAAAATCTCCAATATAGTTGACCGAAGCGGAAGTTTCCAGTTCGGTTCCATTTCTCGTGCTGT
RAD44599	IntLG1	61.1	0	<lmxll>	A/T	A	AATTCAATCCGAACAAAATATACCTTTACAGAATCTCCCAGATATTTTTAGATACTGCATTTCAATCCTTGCCA
RAD41159	IntLG1	61.1	0	<lmxll>	C/T	T	AATTCTGTAGGATCTTGAGATTTGGGATTTGAGAGTTTGGATTCGTAAATGTAATTACAATAATCGCGAAGTTT
RAD98696	IntLG1	61.1	2.97	<lmxll>	ATA/TAT	TAT	AATTCTGGAAACTAATCTTCTCAGGTAAGACTTCTGCAAGGATTAAAAAATATTCACAATGGAAGTATAATTTT
RAD241164	IntLG1	64.07	0.27	<nnxnp>	C	C/T	AATTCTTTCACTTTCTGCAATAATTCTCCAACATTCCCTGCTCCAAAACAACCCCGAACCATTAAGCCTCCACC
RAD250697	IntLG1	64.34	0	<nnxnp>	T	A/T	AATTCTCTATTTTCATCTGTGGGTTGATTATCTCTTAGGCTACATTATTCCAGATAAAGTTGAAAATGGCATTT
RAD27017	IntLG1	64.34	0	<lmxll>	AT/GG	AT	AATTCTAGCTACATATAAAGATTTTGCTGATCTTTTCCATGAAAAGCCACGAAGCCTTTTACATAAATTTAAAG
RAD115736	IntLG1	64.34	0.54	<lmxll>	A/G	G	AATTCATCATGGGTGATTGAGGGTCCGCTACAGGGCTGTAAAAGCCAAAAGAAGAGATTACAGAACTCAAGGCA
RAD150870	IntLG1	64.88	0	<lmxll>	C/T	C	AATTCAATAGTCATTTCGAGGTGAATAATTCAGCAAATGCAGAACAAAGCAACACCTCTGGGCTTTGTGCGGCG
RAD128649	IntLG1	64.88	0	<lmxll>	AC/GA	GA	AATTCATTTAAAGCTCGCTCCAAATCTTTTTCTGTAAACCCACATCAGATGCGTCAGAATGGGTTAAGATGAGC
RAD231134	IntLG1	64.88	0	<lmxll>	A/G	G	AATTCACAATGGTGTACCTTGGTGTACCTCTGCGCCTACCACGCTGGGGGAACTCGGCAGGATTTTAACACTCC
RAD172429	IntLG1	64.88	1.06	<lmxll>	C/T	C	AATTCCAGGACCAGCATATGGAGAGTGTAAATAATTTAACGAGGTCAAAAGACTCGGACAGAGCTGGAAGCCTG
RAD140055	IntLG1	65.94	2.15	<lmxll>	C/T	T	AATTCTTTTTGGAAAATTTGAAGGGCTGGACATCATATTTAATTTGTGTGTGTTATTGTGACAATTTAATTATA
RAD47422	IntLG1	68.09	0	<lmxll>	G/T	G	AATTCATGGCAGGACCTGCCAGATTTAAGTTGCAGTAATCCAGTCTCTAGGTGATAAGGGCCTCCCAAATTCAT
RAD159634	IntLG1	68.09	0.54	<lmxll>	A/G	A	AATTCTTGAGGAAAAAAAAAAAGGTTCTTTGTTCGTTCCTAAGGGAGAACTTCCAAGGGTTCTTTGCAGAAGCC
RAD47489	IntLG1	68.63	0	<lmxll>	A/G	G	AATTCAAATAAAGTGAACAGAGAAGACCGTATGTTCACACACCCATACACACCGGCACACACCCTCACCCTAAG
RAD172561	IntLG1	68.63	0.16	<nnxnp>	G	A/G	AATTCTAATCCAAATCTTGACAAGAACCCCTCCCACATCGTCCCCTGACTGCCCCCTACCTCCTCTGCGCTGTC
RAD83635	IntLG1	68.79	0.16	<lmxll>	A/T	T	AATTCTTTGACATGTTTGAAAAGCACTACACGAAGAAAGCAAGAGAACTAAAGTTGTTTCATATTTACAATACA
RAD260683	IntLG1	68.95	0.21	<hkxhk>	CC/GA	CC/GA	AATTCGGGGAAAAAACACCACCAGATTTAGGTATTACAGTAATTTGTATTGAGTAATGCATTATGTTTACTGAA
RAD261439	IntLG1	69.16	0.3	<hkxhk>	A/G	A/G	AATTCACATCTAAACAGGAGCACCTGCTCCATTACCCACGTGGAAAAGTATCTTAAAAAAGATCCTGTTTTGTC
RAD37482	IntLG1	69.46	0	<lmxll>	AT/GC	AT	AATTCACCATAATTGATTTAGGTGTTTGACAGCAACAGAATGTTTATTCATTCTGCAAAGCATCCTAATGTTTT
RAD118265	IntLG1	69.46	0	<lmxll>	C/T	C	AATTCAGAGAACACCAAAGTGCCTCAACAGTAATACCTGTTTATTCATCCGTTTACTATTTTAACTCTGACCTC
RAD108429	IntLG1	69.46	2.56	<lmxll>	AT/GC	GC	AATTCCTTTGGGTACTTATTAAGTGGCAGATCCCAAATTTGTTTAGTTTTCACCTGTTGTGTAGTATCACTGTT
RAD48022	IntLG1	72.02	0	<lmxll>	A/T	A	AATTCTGCCCACAAATTTGGGATGTAATCGGGATGTATTTCTTTATGAATCAAACAAAATCTAGACAGATTATT
RAD254898	IntLG1	72.02	0	<lmxll>	A/C	A	AATTCTCACTCCTGGGAAAGCGAGCACTACACAAGGCTTAAAAGGACAAGTCTGGCTTACGCAAAAGCTCAACA
RAD8289	IntLG1	72.02	0	<lmxll>	C/T	T	AATTCCAAAGTATAGAATTTAGTTGACAATACAACAGTTTACCCTGTTTATGACTTATCACTCTATAGCCCATA
RAD256917	IntLG1	72.02	0	<lmxll>	A/T	A	AATTCCATGGTGTTGAAGTATGGAATGGAAGCCATGTTGGTTCAGTATTGCTTTCACCCTGAATAAATCTGTTA
RAD250339	IntLG1	72.02	0	<lmxll>	GAA/TGC	TGC	AATTCCACTCTAGAGCGAAATAAAATAAAATAAAAGTAAAGAGAATTGTGTTGGGCTTGACCCCCATTGCGCAC
RAD257769	IntLG1	72.02	0	<lmxll>	A/T	T	AATTCACCACACTGGAATAATTGAGCTTGGCTGAGGTTTTGTGGTTTTTGCTAGATGTCTTTGAACCTCACCCA
RAD74254	IntLG1	72.02	0	<lmxll>	A/T	T	AATTCTATTAAAGCAGAGATTAGAATAGGATCATGATGCTGTTTGTCTTCTTTCCATTCTAGACCACTGATCTC
RAD158989	IntLG1	72.02	0	<lmxll>	C/T	T	AATTCAGGTCCTCGGGTTCCTGAAAAGGTTCCTGTGGGGAATATACAAAGAGAAGGATGGAGGGGAAAATGGGA
RAD88466	IntLG1	72.02	0	<lmxll>	AC/CA	AC	AATTCATTGTTATTATTTTTGTAAGGGGATGTTCATTAAAAATCATTGAAATTAGAAGAATGTTTTCAGAAGAC
RAD180558	IntLG1	72.02	0	<lmxll>	A/T	T	AATTCTTACAATCATGAAATTTGATGTGTAAATCATATATTTATATTAAATACACATTTGTTAATCTTTTAGGG
RAD14172	IntLG1	72.02	0	<lmxll>	A/C	A	AATTCCTCTAGCTAAATGGAGCCATCATCCAGGTTTTGTGAACAGAACCACCGATGATGGAGCAAAGTTACTGT
RAD118766	IntLG1	72.02	0.97	<nnxnp>	A	A/T	AATTCTGTACTGTACTGTGCTGTTTTTCATTCTGTCCCATGTTATGTACAACACTGACCCTCTGTATCTGTTTC
RAD41511	IntLG1	72.99	0.97	<hkxhk>	C/T	C/T	AATTCATATGCGAACACTAACGATTTAATAACAGGAAGCTTCTGAGATGCTCACGTCACCACTGTTTTGTGTTG
RAD32218	IntLG1	73.96	0	<nnxnp>	C	C/T	AATTCTTTCAAGAGGAAGGATCCAGGATGTCATCCTCTATGTGTCTGCCGACCACTGAAGTTTCTTAGGTTCCT
RAD139793	IntLG1	73.96	0	<lmxll>	G/T	G	AATTCAAGGCTTCTACAGCATGGAAAAAACAGTGTTGTTACCCTCCAAATCACCCAAAAACATGCTTGGTTTCA
RAD22456	IntLG1	73.96	0	<lmxll>	C/T	C	AATTCACCTTGCAAACGCGGAACTATTTAACGCTAGCTAATAGGGGTTATAACGAGGCTCCTTTTTTAAAATCA
RAD172706	IntLG1	73.96	0.51	<lmxll>	A/C	C	AATTCTTTTCAGAGGACAGTAAATCTATACTTTTATACAAGCTGCAGATTGACTAAAATATATACAAGTTTAAT
RAD228642	IntLG1	74.47	0	<lmxll>	A/G	A	AATTCATTTTATCGGAATGTTTTGAACATGAGATGTTTAAACAGTTAGTTTGCCTGCTTAATAAAAAATGTGTG
RAD101207	IntLG1	74.47	0	<hkxhk>	A/C	A/C	AATTCTTCAGTTTTTTTCAGCTGAACACTCTGTGTTCTGAGCTCACTGATAAGCTTTGTCATTCTGTTGGGCAC
RAD123276	IntLG1	74.47	0	<lmxll>	A/G	G	AATTCATAAAAATATTTAATTTGTTGTTAGGCATTATTCTTTACACTAATATTTAATTAACGTTCTGATATTCT
RAD95711	IntLG1	74.47	0	<lmxll>	C/T	C	AATTCTAAATCTGATACCATTTGTGAATGCGTGAAACATGAGTTAATGCAGCACTTTGAGTCCAGATTTTGCTC
RAD232995	IntLG1	74.47	0	<lmxll>	C/T	C	AATTCACGTTCTATTTATAGTTTCGCGTTAAATATAGTGTTCTTAATGGACTTATATTGTTTTTAAGTATTTAA
RAD52298	IntLG1	74.47	0	<lmxll>	C/T	C	AATTCAATCCGAAAAGGGCAAAACATTTTTCATTAATTGTACAAGATTTTCTCCTTTTTAGACCAACCTTATCT
RAD132636	IntLG1	74.47	0	<lmxll>	C/T	T	AATTCATTAACTTTCAAGGCAGTTGTTCATTCAATAACTGAACGGAAAAGTGCTATCAACCCTCTTCCACATAC
RAD113633	IntLG1	74.47	0	<lmxll>	A/G	A	AATTCTTTATTACAAAAACCTCTAGCAGTGGTACGAGCAAAAGTGCCATTTTCTCAGCAAGGTTTTTTACAAGT
RAD156676	IntLG1	74.47	0	<lmxll>	AAC/TCT	AAC	AATTCTAGAAATATCTGGTAATCTTTTTAATGAAAAAAACTCAAAAATATCACATGCACTTGATTATTCAAACC
RAD117102	IntLG1	74.47	0	<lmxll>	A/G	G	AATTCTAAGAATGCAATATAAGGGCAATTTGATGACTAATCAATCTAAGGGAAGTGTGGTAGCTTAGTGGTTAA
RAD128688	IntLG1	74.47	0	<lmxll>	GC/TG	TG	AATTCAGGAAGGCTTTCGACAAGCTCAACCCCTGAAAATGGCAAAAAACCTTGTGCATGATGATTGTCGGAGAA
RAD159633	IntLG1	74.47	0	<lmxll>	A/G	A	AATTCCACTATGACCCAAGCTTAAAATCTCGGAAGGATTAAGCAATTGGATAATAAGATATTTATTCAATTCAA
RAD26801	IntLG1	74.47	0.75	<lmxll>	G/T	G	AATTCACAAAACACAGAACACAGACAGTTACAGGAGTTACATGTTTCTTTACTATAATTCAAGGACCTAGTTTT
RAD61335	IntLG1	75.22	0.76	<lmxll>	CA/TT	CA	AATTCAATGGCGATGTTGAGAAATGACAAGGTTTACTGGACTTCAGTCTGGGAGTTAAAGTTCTTCTCATATTT
RAD71496	IntLG1	75.98	0	<lmxll>	C/T	C	AATTCTGGGTGAGGGAAGGAGAAGGAAACATGAAGTATTTTTTATGTACCTCTATACCTACACTATCTCTCTGT
RAD36841	IntLG1	75.98	0	<hkxhk>	C/T	C/T	AATTCCCAATAAGTCTTGTGAAACTGTCTCATTATGGTAAACATGCGAGCGTTAGAAATTATGAGTAGAAAAAT
RAD38296	IntLG1	75.98	0.5	<lmxll>	CG/TA	CG	AATTCTTCCACATCCAAACACATCCGTGGGCATTCAAGTTTGTGCTAACAATTTGGGGAAGAAACTCATAACTG
RAD41877	IntLG1	76.48	0	<lmxll>	C/T	C	AATTCTTTTTTGCTTGACTACGAATGGCTCCTTCAAATCGCTACTGAAAGAGCCGTATATCAAATACAACCTGC
RAD237371	IntLG1	76.48	0	<lmxll>	C/T	T	AATTCATACAGCTTTTGTATGCAGCAGTGTGGGTGCACCAACTGATAAAACAACAAAACCAAATTACTTGAAAA
RAD91995	IntLG1	76.48	0	<lmxll>	C/T	C	AATTCAACCCAATTGAACACATTTGGGATGAATTGGAACACTGACAGAAAGAGCAAAAAAAATCTTCACAAGAA
RAD39495	IntLG1	76.48	0	<nnxnp>	C	C/T	AATTCAGTATATTGATTTGCACAATTTCAACATTGATTTATCAGTCATTAATGCACCTCAGCTCTTAATAAAAC
RAD271590	IntLG1	76.48	0	<lmxll>	C/T	T	AATTCCAGAGGCAGTAGTTGATCCTTCTCGCTTTCATGGCACCTTTTCACCCCACGGCACAGGAAATACCATTC
RAD134222	IntLG1	76.48	0	<lmxll>	G/T	G	AATTCAGTGTGTGCAAATAAAAAAAAGAACAATAATAATAATAAATGTATCCTTGGTTTGTTTCTGAGCTCAGT
RAD237008	IntLG1	76.48	0	<lmxll>	A/G	A	AATTCTCATCAAAATCATTCGAACGGATGTGGTTCATGCGATACACAGCATCCCATGTATATTCAAGAATAATC
RAD166862	IntLG1	76.48	0	<lmxll>	A/C	C	AATTCTTAATTATTTATTCTTATTTATATTGAATTTAATTGTTCTAGTTTATTTTTGTGGTATGGAGAAATACT
RAD233908	IntLG1	76.48	0.67	<lmxll>	A/C	A	AATTCACCAGAGCTGCACAGGCTGTGGCTGGGATCCTCTTCCACTCCTCCATGGAGGTTACACACGTGGCACTT
RAD108566	IntLG1	77.15	0	<lmxll>	A/G	G	AATTCTTTATTTTCTACATGTGTAGGGAGTTTTTCCTTGCCACAGTCGCCATGGCTTGCTCATCGGGGATAAAT
RAD80867	IntLG1	77.15	0	<lmxll>	A/C	C	AATTCCCTAAAAACACGGCTAAGTTCGAAATTCAAGAGTGTTTAGAAGACGTGCTCGATAAACAAGGGATCACA
RAD160377	IntLG1	77.15	0	<lmxll>	A/G	G	AATTCACTTAATAACTAATCTTTTGTGAAAAGTAACTGAATGGATGCTTTCCTTGTTTCTTATGTCGTTTGTAA
RAD129097	IntLG1	77.15	0	<lmxll>	A/C	C	AATTCACCCCCCCAAAAAAAACTGGCAACATCAGAAGCAATTAAACGCAACACCCTTTGAAGGCGACTGCGCCT
RAD26926	IntLG1	77.15	0	<lmxll>	C/T	C	AATTCTGTAATATTTTTTAAAACCATTATCTTCAGAATCACTGACTGCAACTTTAAGTAGAAGTTTTATTTTTT
RAD117362	IntLG1	77.15	0.67	<lmxll>	CC/TT	CC	AATTCCTGTTTGGTGCCTGAGAGAAAACCCTCTTTATTGTTTTCTGAACAGTCAGGGAGAGAGAGGATAAGAGC
RAD34553	IntLG1	77.82	0	<lmxll>	A/T	A	AATTCTGTTTCAGAGACGGCCTCGCCCACCTCTTCCAAAACAGGGCCTCCTCAAGGAATCTGACCTTCTGGAAT
RAD96977	IntLG1	77.82	0	<lmxll>	A/G	A	AATTCAGCCCCAGTTTGCATCTTTGTACCAGTTATTTGGTTCTATAAATATCCAAAACAATTCACATTATAACA
RAD238234	IntLG1	77.82	0	<lmxll>	A/G	A	AATTCATCAAGGAACCTTGTGATGAAAAGAATGATAACAGAAAGCTGAGCTGACTAGACTAGCTTCGCTTGCTA
RAD162832	IntLG1	77.82	0.67	<lmxll>	A/G	G	AATTCCTTTCCCTGGGCTTCCTTTCTGCAAGGAAAGTGTGATTTTATGTACTTAGTAAAACATCGAGCTAAACT
RAD170474	IntLG1	78.49	0	<hkxhk>	A/T	A/T	AATTCATCCAGTTTGCCAATCATGTGGCAAGAACACATCACATACAGTCATGCAGATACAGGTCAATGGCTTCT
RAD49939	IntLG1	78.49	0	<lmxll>	C/T	C	AATTCATTCTGTAAATGTTCTCCCCTATGTTATCTGGGGATCTGCTGCGTTTTCTGGTTTCCTCTAACCTCCCC
RAD107630	IntLG1	78.49	0	<lmxll>	C/T	T	AATTCATAATTAAAATAATTTCTCATTTTGAGTCTATAAATGTATTGATTTTACCTTTTTTCTCCCTAAATCTT
RAD145705	IntLG1	78.49	0	<lmxll>	A/T	T	AATTCCAGCATGGTACCGTGCCACCTGTGCTACTAAATATTTCACAGTCAACTGTTAGTGATATAATAACAAAG
RAD259368	IntLG1	78.49	0	<lmxll>	AT/GC	AT	AATTCCTGAGTGCCTAAAAAGTGTAAAATCACACTGGTAATATCGCTTGGTAACTGTGCAGTTATACGAAATAC
RAD160065	IntLG1	78.49	0	<lmxll>	A/G	A	AATTCTCATTATTATGTATTCCCCAAGTTGTGCACAAACTGCAGTAATGATGCACGTCAAAAAATTGAAATTGT
RAD144266	IntLG1	78.49	0.5	<lmxll>	C/G	C	AATTCTGGATAAGTGTATCTGCCATATGCCATACATATAAATAAATAAAACTATATTATTTTCAAACAAAACTT
RAD108498	IntLG1	78.99	0	<lmxll>	A/C	A	AATTCATAAAAAGTTTTTGAATGTACATTTTAGCATCATGCATTTGTGAATCAAGCGAATCCGGGTAATAGTGG
RAD122731	IntLG1	78.99	0	<lmxll>	C/G	G	AATTCACCCTAGTCCAGTGCGCATCATGTACACTTATTACCGTCGACGACTAGCTAGCGGCAGCCCTCCTCCAA
RAD103378	IntLG1	78.99	0	<lmxll>	A/G	G	AATTCATGGTTAGCTCAATAAACTGCAGCTCCCCATTACCAGCAGCACTCATTCAATTTAATTTATTTTTATTT
RAD259444	IntLG1	78.99	0	<nnxnp>	T	C/T	AATTCAAATTAATTCAAGAAATTGAAGAAATTTTGGGTGTGGCTTTCTGATAATAACTAGACACTCTTTCTCTC
RAD39097	IntLG1	78.99	0	<nnxnp>	G	C/G	AATTCTGGGATAAACCTTATAAACAGGAGAGAATAAGATCGCAGAGTTGGGGCAGAGGTTAAAAAAAGGAGAGG
RAD121204	IntLG1	78.99	0	<lmxll>	A/C	A	AATTCCTCCCGAGTCTTTTTTTAATGTTGAAAAAAATATACTTTAATTTATTTTATTTTTGCTTCAACAGTAAA
RAD41738	IntLG1	78.99	0	<lmxll>	A/G	G	AATTCATGTCTACTGACATGTCGTCTTCTGCTTCCGCTTCTTCCTCATAGCTATCAGCTTGGACATAAACAGGC
RAD123199	IntLG1	78.99	0.51	<lmxll>	C/T	T	AATTCAGAGATGAAGTAAGTAATTTATGCAAACAATTTTGCAAAATACACCACACACACACACACACACACACA
RAD84244	IntLG1	79.5	0.5	<nnxnp>	G	G/T	AATTCCCTTAGATGTTACAAGGAAGAAACCTTGACAGGAGCCAGACTCAAAAAGGAGCCCATCCTCATTTGGGT
RAD141208	IntLG1	80	0	<lmxll>	A/G	G	AATTCAGAAGGCACGTAAATACCGTATTTTTCGGACTATAAGCCGCTTCTTTTTTCCCACGTCTTAAACAACGA
RAD247916	IntLG1	80	0	<nnxnp>	C	C/T	AATTCATACCAAAGGTATCATTTAAAAAGATTCCCAAATTACTGAGAAAAAGTTTAATGCTGCAAGAGCTCTTA
RAD57210	IntLG1	80	0	<lmxll>	G/T	T	AATTCTTTGGAATGTACTGGAACTCTGACTGTACGCCAGAAATTCTAGCGTGACATCAGTACAAAAACTCACGG
RAD163794	IntLG1	80	0.5	<lmxll>	A/T	T	AATTCCTTTACTTTTCTGCAACAGTGAAGATTTACTAACATCTTGTCAAAGTAATAACACCACTGACCTAAGAT
RAD43401	IntLG1	80.5	0	<lmxll>	C/G	G	AATTCATGTTGCTAGCTAAAGAAAATGTACAGAAAGACAAATTTTGGGAAAAATAGATCCTCAGATTATCAGGA
RAD252736	IntLG1	80.5	0	<lmxll>	AG/CT	CT	AATTCCACTTAGGATTATTAAATAATTTGCTGAGTCAGACAAAAAATGTTATTGGGTCAGTCCCTGCTTAAACC
RAD138051	IntLG1	80.5	0	<lmxll>	AG/TA	TA	AATTCATTCGATTCCTTCGAAATGTTTGCTTCAAGTGAGAATATGTCCCAATTCCCCTGTCCTACAACTAAATA
RAD168148	IntLG1	80.5	0	<nnxnp>	G	G/T	AATTCTTTTATTAGCTATTCGGAATGACTGCAAAAATACTGCAAAGACTGCAAAGATGTTCAATCCCTCAACAT
RAD217078	IntLG1	80.5	0	<nnxnp>	C	C/T	AATTCACTTCAGAATTGTCTTAAAACAGATATTTCCAAAGCATTTCTCATACTCAGTCCTGACATCAACTGCTG
RAD121307	IntLG1	80.5	0	<lmxll>	CC/TG	CC	AATTCCACTACTGCGCTCTCTGTCCTGCTCTTCTAGGCGTAAACTCCTTTTCGGCTCTCTCTTGATTTATCCTG
RAD42541	IntLG1	80.5	0	<lmxll>	CG/TA	TA	AATTCCAGAAACTTGATTGTCTTAGTCATCTAGTATCTCCTTCTTTTTTTTTCCTTTTTTTTATTGAGCTCCAT
RAD113248	IntLG1	80.5	0	<lmxll>	ATA/TAT	ATA	AATTCCTTGAGGTGCTCCAGAAACGAGTTTATGCTTTTAGAAAAGGTCATAAATGTTGTGTAAAAAAATATTTT
RAD252092	IntLG1	80.5	0	<lmxll>	C/T	C	AATTCACTAAGGTACCATAGGGGCTGCGGGGGTGCGTTCAAAATGCGTGGATTTTTGGAACTCGCAGGGGGTCT
RAD27704	IntLG1	80.5	0.5	<lmxll>	AG/CA	AG	AATTCCAGCATTGAGTTTGCATTTTTGTAATGATGGGCAGATCCAATATAAACAACATTGTGCAATCGAGCCTG
RAD259233	IntLG1	81	0	<lmxll>	G/T	T	AATTCTTTGCCATGAACAATTTTTGCAGTATTATCCTGCAGAAAGACTACCCTTTTGGAATACCATTGACATGA
RAD254766	IntLG1	81	0	<lmxll>	C/T	T	AATTCCCAGTTGTATATGACAAAATATTGAGAAGAGGAAAGTTTTCATCAATGACTGTTGGTCGGTTTTTGAAT
RAD30015	IntLG1	81	0	<lmxll>	A/C	A	AATTCAGATAGTCTGAGTCTATCCTCCAGCACTCTACCAGCAGTGCTCTTACCCATTCCTCTTCATGCCAGTCA
RAD144907	IntLG1	81	0.22	<hkxhk>	A/G	A/G	AATTCATCATATCCTGTCAGAGATTGATTGATTGTATGTAGCTGGGACAGATAGCCTGCTTCAGAGAGTATCAC
RAD147323	IntLG1	81.22	0.28	<nnxnp>	T	A/T	AATTCATATGACCCCTAAGTCAGGTACCAGGTAATAAAATTCATGATTGACCTGGCTATCTGGTTACCCTGGAG
RAD126458	IntLG1	81.5	0.51	<lmxll>	C/T	C	AATTCTGCTAGAATGTTAAACCATGTCATGGACTTTGGAGGATCATGCCAGCATACCGTGTTGTGTGTTCTGTG
RAD117194	IntLG1	82.01	0	<lmxll>	C/T	T	AATTCATATAATACGAATATTCAATATTTTTATAAATGTAACTAAATTCAATTTTCTTTTAATCGAATTTGACT
RAD98997	IntLG1	82.01	0.5	<lmxll>	A/T	A	AATTCATCATTCATAATATTTTTTGTCAATTTCTTATATACATTTTATATATAGTTGCTGCTGCTGTTGTTATT
RAD39480	IntLG1	82.51	0.51	<lmxll>	A/C	C	AATTCTGAATATTTCAAGCACTTCCCCACTGATCTACTGGTGGCTTCATCACAGGGGTACCCAGTATCAATTGT
RAD31068	IntLG1	83.02	0	<lmxll>	C/T	C	AATTCTTATCAAATTAAATTTCAGAACGACAAAAAAATCGGATTCGTTAGATTTTTGTCTTTGGTCCGTGTGGC
RAD245300	IntLG1	83.02	0	<lmxll>	A/T	A	AATTCATGAAATAGCACTATTTAGTAATTATAAAAAAATTTATGTCCATTTGGCCATAAGGCATTTGCTTGTTA
RAD117350	IntLG1	83.02	0	<lmxll>	A/G	A	AATTCACAGGTATGTGTATTTGCTTGAGTGAAGCACCTGCACTCTGTGATTCATTTGAACCTCTGATTGAGGAG
RAD257620	IntLG1	83.02	0	<lmxll>	AC/TT	TT	AATTCTAAGTTCTTTACACTGTTAACGAGTTAGATTCTTATGCTAAACATGGCTAAGGTTTCAAAAAAACATTA
RAD139124	IntLG1	83.02	0.5	<lmxll>	A/C	C	AATTCCTAACAGCCTCTTACCTTATCTGAAAAACTTTCACTCACATCACCGCAGTGATGTTTGCTAATTTCCCT
RAD243776	IntLG1	83.52	0	<lmxll>	A/C	C	AATTCTGGACGCACCCCCGCAGCCCCTATGGTACCATAGTAAATTGATCTAGACATTGTCACTTTTTTACAATA
RAD24624	IntLG1	83.52	0	<lmxll>	C/T	C	AATTCTTGTTGTTCCGGTGTTGGTTTTGTCTGTTTTTCCATTGTGTCATGTTTAATTCTCACTTTATAGTATCC
RAD174981	IntLG1	83.52	0	<lmxll>	A/G	G	AATTCAATCAGTTCTTACTTATGCATATAGTTTGTTATATACATGTTTACTGGATGCAAACCACCACTTCTACA
RAD154519	IntLG1	83.52	0	<lmxll>	A/C	A	AATTCTCAGATCTGATTGGTCAGAAGGTGTTCACAGGTTTATATGAATGCACTTGATCTACTATGCTCTGGGTC
RAD247884	IntLG1	83.52	0	<lmxll>	C/T	C	AATTCTATAGCTAAATGCTTATTATCATCTACCTTAACAAGCTGCCTGATATCTTTACTAACTAGCTATGTCTA
RAD56018	IntLG1	83.52	0	<lmxll>	C/T	C	AATTCAGGTGTGAATTTATCTTAAATTAATATAATAAGATATAATTAATATATCTTGGACACATCATTTTCTGT
RAD7855	IntLG1	83.52	0	<lmxll>	C/T	T	AATTCTCGAAGGACTGGTTAATTATTTTTGTGATGATGGTGGGGGGGATTGCCGCTCTTGGTTTGGCTGGCACT
RAD124492	IntLG1	83.52	0	<lmxll>	A/T	A	AATTCTTGTTAATTGCAATAGAATTTACAGTAAAAAATAGAAATGGAATCATAAAAATATAAGAAGTATATAGG
RAD207546	IntLG1	83.52	0	<lmxll>	C/T	T	AATTCAAATTAGATTTACAAGGCACATTTAAAAGCTTATTAATACATCCTTCTTCACAACCTCCTGAGGGAATC
RAD33446	IntLG1	83.52	0	<hkxhk>	A/G	A/G	AATTCCACATGGTTTTGGAAATGTATTTGAGATGTTGGTTCTCATGGACTTGCACCAGGCAATTCATGTAGATT
RAD240739	IntLG1	83.52	0	<lmxll>	C/T	C	AATTCACTGGTGTGGTGTAAGAGGGATAAAACATTTAGGGTGTACTTTTACATGAAAGTTTATTCCTTGCTTAA
RAD131299	IntLG1	83.52	0	<lmxll>	G/T	T	AATTCTGGCCTGTCTCTGAGAAATTCTCTATTGGGTTTAGGTCTGGAGACTGGCTAGGCCACACCAGAACCTTG
RAD257963	IntLG1	83.52	0.5	<lmxll>	A/T	T	AATTCTTAGGAATTTATTTCCCTGAAACACTGAACAAACCAAACAAGGAAAACGAAAGCACATGTAAAGAAGAA
RAD171246	IntLG1	84.02	0.5	<lmxll>	A/G	G	AATTCCCAGTATCGCAGTATTAAAATGTTCAAGGTCACATAATTCGTACGGTGGGTCTGCAGGGACTGTGATAC
RAD163190	IntLG1	84.52	0	<lmxll>	CA/TT	TT	AATTCCTACACAACTTTTTGTAAATTTCTACCACAGGCTTTATAGAGAGAATACTAGCATACTGTATCGTAATA
RAD266303	IntLG1	84.52	0	<lmxll>	A/G	G	AATTCAAATGATTATTGAGTGTGTGTTTAAGTTCGGGTTGTATCTGTCAGGAAAGCAGGGGATATGGGACTGAG
RAD109327	IntLG1	84.52	0	<lmxll>	A/T	A	AATTCATGAAAACAGAAATTGTAATGGTACCAAAAATGGCTACTATTTTTTGAGTGAATTTTTGAGTAAGCAGT
RAD5499	IntLG1	84.52	0	<nnxnp>	C	C/T	AATTCATGGAGATAAAAGCCAGCAGGAGAGAGACTGGGTCCTGAACGGTAAGACGCGCACAAATCTTTCGAAGA
RAD72995	IntLG1	84.52	0	<nnxnp>	C	C/T	AATTCCAAGAAGTAGAAGAGTGACATCTGAGACTCCTAATTTGCATATGATTTGAATACACAACAATTTGTCTT
RAD115104	IntLG1	84.52	0	<lmxll>	A/T	T	AATTCAGAAGGTACTTAAGTAAAATTATAATTTGCTGTCTAAGCAAAAAATATTTTAAAAAAAAGGCGACCTAT
RAD1554	IntLG1	84.52	0	<lmxll>	CT/TC	CT	AATTCTTTACTTGTGTTCAACGAACTCACAGTATTAGAATTAGAGTAAAGTGTCAGAGCGCGACCATACCTTCT
RAD17706	IntLG1	84.52	0.5	<lmxll>	C/G	C	AATTCATCTTTGCAAATCGAAACAGGCAAAAATCTATCCTGGGGTTGAGGACAGATGTGACAGAGGCCCTGTCC
RAD168587	IntLG1	85.02	0	<lmxll>	A/T	T	AATTCCCATTAATTATTGTACAGTGAAAAAATGAATGGTCACATGTAATCCATTAAATAATCACATTTAATTAA
RAD156625	IntLG1	85.02	0	<hkxhk>	C/T	C/T	AATTCCTCAATTCTTGATGTGACTGTTCTTTATTTTTATCCTTTTCGCTTTCCCGTCAGTGATCAGGGTTGCAA
RAD262684	IntLG1	85.02	0	<lmxll>	A/G	A	AATTCATATCTGTGGGTGTCTTTGTCAGAGTCTTTCAATAGTACGGTAAATGAAATATCAATATGACTACATCC
RAD138288	IntLG1	85.02	0	<lmxll>	G/T	G	AATTCAATGAGATAATTGCATTTGTTTCCCTGATTTTTAAGGAGAAACGTGGGTACACTGGAGGCCTGGTGGAA
RAD183006	IntLG1	85.02	0	<lmxll>	A/T	A	AATTCAGGCTGTGAGTAACTTTTATTTATCTTTACCTCCAATCTAAAAAATAAACAATTGGGTGAGATTATCCA
RAD29045	IntLG1	85.02	0	<hkxhk>	C/T	C/T	AATTCATATCAGACAGCCAAATATTCACTAAGGTTTTCTGAAGGAATAACATACAATAATAAAAATAACATATA
RAD115563	IntLG1	85.02	0	<lmxll>	G/T	T	AATTCACAAGTAAACAGCACACCTAATACTGTTATAAAGTTATAAAGCTGTTTGGCAAATAGAGCTTCAAGATG
RAD27999	IntLG1	85.02	0	<lmxll>	A/T	A	AATTCAGGTGTCCCAATAATTTTGTCCACATACACGCAATCTTTAACTCTATGGTAAGATCAAATAAAAGATAA
RAD10683	IntLG1	85.02	0	<nnxnp>	A	A/G	AATTCAAATACAGAAAGGTGCATCTGAGGTGAATCAGGTGTCTGCCTTCACTCTTTCTGAAGATGGTATGGGAA
RAD35458	IntLG1	85.02	0	<lmxll>	C/T	C	AATTCAGTTTTATTTGTAGAGCGCTTTTAACAGATTTTTCAAAAGCAGTTTTACAGAGATAAAGAGGTTATAAA
RAD135731	IntLG1	85.02	0	<lmxll>	C/G	C	AATTCATTTAGGTGTGTTTTTTGGGTCGTGCTTGTGTGAAGCTTACCTGTGCAAATATTTTGGATTTGAGATCA
RAD105056	IntLG1	85.02	0	<hkxhk>	A/G	A/G	AATTCTTGAAGGAATAAAAAAAATAGAACAAAGATAATTTTATTAGTATAAATGCATACTAAAGATTAGCTTCA
RAD96607	IntLG1	85.02	0	<lmxll>	A/G	G	AATTCATCAGCACTGTGGTGTAATCTCCCTCCGAAAAAATGTGACAAATTCTAAAGTGCTCACAAGTTAAGGTC
RAD162524	IntLG1	85.02	0	<lmxll>	A/G	G	AATTCTAAGAGGCTTCCGTTTGACGACACATTGCACTTTGCTGTGGGGTGTTATATTTTGCCCTATGTAGTCCA
RAD49706	IntLG1	85.02	0	<lmxll>	A/C	C	AATTCATTGTTCCATCAATTATGGCAAACCATCCTGGCACAAAAACAGCAAAACAGGCCCAAAGCATAATACTA
RAD35173	IntLG1	85.02	0	<nnxnp>	C	C/T	AATTCAACCCTACACAGTAAAATCAGCAGTGTTAATGAAGCAGTGTTATTCTATATTTACTCTTAAGGTGTTAA
RAD121654	IntLG1	85.02	0	<lmxll>	G/T	G	AATTCTTGAATCTGATTTGGCGAACGGTGTGGATGTTAGTGTTGTGCACACCTTGAAGAGCAGGCTCTAATTTA
RAD164104	IntLG1	85.02	0	<lmxll>	A/C	A	AATTCACAGAAAATGTCATGTCCAGCAGAAGATTTTATACATTCACATCTGAATGCAAATATAAAAAGAGGAAT
RAD46188	IntLG1	85.02	0	<lmxll>	A/G	G	AATTCTATGTATAAATGTGTCAGTTTTAATGGACAGTGTGTAGTTATGAATATTTTAATTGTTTAGGCTGAGTA
RAD103740	IntLG1	85.02	0	<lmxll>	A/G	A	AATTCTCTGGGGCTGAGGCATTTTAATTAGGCATTTAGCCAGAAAGCATGAAGTTTATGCAGCTGATGGTTTAG
RAD250491	IntLG1	85.02	0	<lmxll>	G/T	T	AATTCTGAATAGATAGTATGGTCTGTATATGATTGAATAGAAAAAAGATGTTGTTGTATGTTGTTTACATGCTG
RAD252188	IntLG1	85.02	0	<lmxll>	C/T	T	AATTCTGACCAATCCTGCCTATTCCCACAGAATGTTTGACCAACTCCACCAAGTCCCACAGTTTTTGTTTGTTT
RAD112986	IntLG1	85.02	0	<lmxll>	G/T	T	AATTCTATTGATTGCTTTTGTACATGAAAAGATCTGACATAATTTCTATTGGTTACATTTTTCTTTACCGTAAC
RAD138722	IntLG1	85.02	1	<lmxll>	A/C	C	AATTCATTAATGTTGCTTGCATGTTTCTTAAACAAGCTTTTATGACATAAAACCTAAACTCACACACTAAACCT
RAD222622	IntLG1	86.02	0	<lmxll>	A/C	C	AATTCCTGACTTAAAACACAAACATGAAAGGTGACCCATATTTGGGAGTTTTCAATTTCATTGCAGCACCTCCT
RAD107395	IntLG1	86.02	0	<lmxll>	A/G	A	AATTCTCGTGAACGCGCCTGTCTGCTCTGCCAGCCTATAGCTGTGCGCGCATTTGCGCTTTGCCAATTCCATCG
RAD100634	IntLG1	86.02	0	<lmxll>	AT/GC	GC	AATTCACAGCTGCAGGGGATCTCCCCAGCTGTTCTGAAATGGTCAGAAACCAGCCTTGAAAGGCTGGTTCCCCA
RAD243317	IntLG1	86.02	0	<lmxll>	C/G	G	AATTCCTTCGACCAAAAGCAAAAACGACCTCACCCAAAATTTGCGCAACATTCGACAAACCAAATATCATCTTG
RAD90183	IntLG1	86.02	0	<nnxnp>	T	C/T	AATTCCGAGAGCTTCACTGAGCGGCAGATTTAGCTTTCAGGGTGACTAAAAAAACTGCTAGGGCCATTGGCTGG
RAD46996	IntLG1	86.02	0.51	<lmxll>	C/T	C	AATTCTTGATTCTGACAGACCAGGTTAATTCACAATTCATGAAAAAGTTGACCCGGGATTGCTGACTACAAGGT
RAD1843	IntLG1	86.53	0	<lmxll>	G/T	G	AATTCCAGAGTTCTGTTAAATCATGAGCTCAGGCTTAGGTTTCTGTTTGTGTGGACTTTCCTGGGTTTTTCCTG
RAD14169	IntLG1	86.53	0	<lmxll>	G/T	T	AATTCTTGCATAAAGATCAAATATGTGACATGTGATCCTCCTGAAGACAGATACCTGTATTTTTGCATGACCTT
RAD33492	IntLG1	86.53	0	<lmxll>	C/T	C	AATTCTGTATCAGACAAACATAGAACACTAGATCATCTTCTAGCAAGACTCCACCAACTAGTCCCTTCATTTCC
RAD96556	IntLG1	86.53	0	<lmxll>	C/T	T	AATTCACCAAGTCATTTTTGTTGTGTTTGTCCCTTCTCTATGGAGTCAGATTTATTTATTTTATTACCTTGACA
RAD116595	IntLG1	86.53	0	<lmxll>	A/G	G	AATTCAGAGGGAGTCATCAATGTATATATACATATATAGGTTTATTTATTTGCCATATCCCTGATTGTATATAT
RAD88064	IntLG1	86.53	0	<lmxll>	A/G	G	AATTCTTTCAGTACCAGACCACACTAGAACATGCACAATATAATCTATTTCAGCAAGATTTCTTCACTCTTATT
RAD3588	IntLG1	86.53	0	<lmxll>	C/G	G	AATTCATGTGGATGATACTTTGTACATGCAAAATGTTCCTAAACATTGTTGCAGACCTTTATCGCAACAATAAT
RAD20984	IntLG1	86.53	0	<lmxll>	C/T	T	AATTCAAAGGAGTCTCTTTAATGCAATGTTGGTATGTTTTGTTTTAGGGAATCTCCACTGGAAAATACCATGCA
RAD255599	IntLG1	86.53	0	<lmxll>	A/C	C	AATTCTATTTTGACATTGTCATTATAAGGTACTAAGTGTAGATTAATGAGAAAAAAATGTATTTGAATGATTGT
RAD10301	IntLG1	86.53	0	<lmxll>	A/T	T	AATTCACAAGATGTGAAGAAATATGGATTTAATTATATATAAAGGCCTCTCATTGATGATCTTAAAACAATTGA
RAD48427	IntLG1	86.53	0	<lmxll>	A/T	T	AATTCTTATTAGGCATGCTGGGCCCTATTCTATGGATGTTTTAACTTTGCCATCATGTGCCTGGTTTCATGAAG
RAD171982	IntLG1	86.53	0	<lmxll>	A/G	G	AATTCCCCAAGCAGACTAAAGCCACTAAACCTAAAACAGTGCTATGGCCATATGTTTCAGGCATTGTATTTGCA
RAD133735	IntLG1	86.53	0	<lmxll>	G/T	G	AATTCATGTTTTACAAGTAAGCTTGCAATTTATATTTCAATCTGCATGAGCAGCAGTTATTAATTCATATTGAA
RAD126263	IntLG1	86.53	0	<lmxll>	CT/GC	CT	AATTCTCTTCCAAGTAAGGACTCTCCAATGCCCACTTGATTGCGAGGTACTCTTCCTCTACTGTGGAATTTCGG
RAD33633	IntLG1	86.53	0	<lmxll>	G/T	G	AATTCATGTTTCCATTTATCACAGCAAGTCTTCCATGTCCTAAAGCAGCAAAACAACCCCAGACCATCGCACTA
RAD20788	IntLG1	86.53	0.5	<lmxll>	A/G	A	AATTCAGAAAAGAAAAAGTATGTTAGTGAATTAAAGTATCACGAAGTTGTGTTGCATGAGGAGGTGGTAAAATA
RAD42841	IntLG1	87.03	0	<lmxll>	A/C	C	AATTCTGTGCCTTTCCTCTTCTTCCAGATTCTAGGACCTTGATTTCCAAATTAAATGCTAAATGTTCTTTCCTT
RAD153154	IntLG1	87.03	0	<lmxll>	AT/TG	AT	AATTCTTATTGTATTAATAATAATGTTTCCCTAGGTTTGAATGAATATGTGGATAAGAAGCAAGAAATAAGCAG
RAD54206	IntLG1	87.03	0	<lmxll>	A/G	G	AATTCACATACTATCTATTATATCTATCTATGAATATTCCATGCAATGTTTGCATACAGCTAATAAATACAATT
RAD128686	IntLG1	87.03	0	<lmxll>	A/G	A	AATTCTAACAAAAATTTCACAGGTTCAGCATTTAAACCCAATAACACTATTATAACTGCAGTCATTAACTATGT
RAD133041	IntLG1	87.03	0	<lmxll>	C/G	G	AATTCATGTCTGTCAAATACAGAAGTGTTTGATTAAGGACTAGTACTAAATAGATCTCTCCTTGCAATAGAAAC
RAD95861	IntLG1	87.03	0.5	<hkxhk>	G/T	G/T	AATTCCTGTGTAGAGGAAGTGAGAGAAAAGAAAGAGATCATTATCAGTGGGAGATATCAGAGTCTTCTCTTTCT
RAD137710	IntLG1	87.53	0	<lmxll>	G/T	T	AATTCTGCTATAATAATCACTGTACTTTAATTATTATTAATGAATTTCTATATTGTGTTTGTTCTTCTGATCTT
RAD29617	IntLG1	87.53	0	<lmxll>	ACT/GTC	GTC	AATTCACCAGAGCTGCACAGGTTGTGGCTAGGATCCTCTTCCACTCCTCGATAATGATATCATGGAGCTGCTGA
RAD137218	IntLG1	87.53	0	<lmxll>	A/G	G	AATTCCATGTCCCATTCCACATTTATCCCAGTTTTTCCCGTCATAATATCTTTCTCGGAAGGATTTTTACTAGA
RAD192320	IntLG1	87.53	0	<nnxnp>	C	C/T	AATTCTCCTATTATGGGCATGCTAAAAATAGGGGCCCCAGGATCCAGGAAATGGTGCTGGCGCACTCCCCAATA
RAD122753	IntLG1	87.53	0	<lmxll>	GCC/TTA	GCC	AATTCTTTTAATACTTTTCAGCATAATTTACTCAAATTGAAATTAGTTTTAAATGCGAAAAAAAAAACTAAGTA
RAD241564	IntLG1	87.53	0	<hkxhk>	C/T	C/T	AATTCTTCTACCGATATACCCCATGACCCGCTTCTGAACATGTAAAAACCATGTCAAGCTTACCTCCCTCATCC
RAD247410	IntLG1	87.53	0	<lmxll>	A/T	A	AATTCCACTGCACACCTGCTACTATAAAAGTGGTATGATTTATATACTGTATATCTTTATATAAGCTCAAAGTT
RAD129241	IntLG1	87.53	0	<lmxll>	A/G	G	AATTCTGTGTAATGAATAAAAACATCAAAAAAGGCTATAACAAATTAAAACATAGACTTGACGGAGGGCGTACT
RAD5304	IntLG1	87.53	0	<lmxll>	CA/TG	TG	AATTCAGGCAATTAATGTGCAAATTACACAATCAAGTTTAAAACATTAGTTTTCATTAAACACACTACAGAACC
RAD269080	IntLG1	87.53	0	<lmxll>	AA/CC	CC	AATTCTTGTTGTTTAATCGTCTTGAATCTACCCATGCTCATTATTATGGGAGACTCTGAAAGCCTATATCAGGG
RAD38480	IntLG1	87.53	0	<lmxll>	A/G	G	AATTCAGGCAATTTTGCAATAATTACTATTAAATGTTTTCAACCTTATTTATGGAAAATTGCTAATGGTTTGTA
RAD179384	IntLG1	87.53	0	<lmxll>	C/G	G	AATTCCAACGAGATTTCTGTAGACCTCAGAGACAGGATTGTATGGAGGCACAGATCTGGGTAATTGTACAGAAA
RAD256030	IntLG1	87.53	0	<lmxll>	CG/TT	CG	AATTCTGACTCTTACACACCCAAATAAGTCCTTTACCTTTTAGTAAATTACTCCTAATATCAACTCATTATGTG
RAD143253	IntLG1	87.53	0	<lmxll>	C/T	C	AATTCTTTAAACAAGATGCTAGGAAAAGATTGAGGCATGCAATGTAAAACAAAACAAGAAATAGAATCAACAGA
RAD169206	IntLG1	87.53	0	<lmxll>	A/T	A	AATTCAGTAGTTAGTACCCACATATAGTGAGTGAAGAAAAGCCCATTAAGGCCATATCACACAGAAGAGCTAGG
RAD97473	IntLG1	87.53	0	<nnxnp>	G	A/G	AATTCAATTAAATATTGTAAGCAAACTTGATCGCAATGCTGAGCGAATTATAATAAAAACTAAAACGATGCTAA
RAD65949	IntLG1	87.53	0	<lmxll>	C/T	C	AATTCTACAAAGCAAACTTGGAAAGTGCTAATTTAAGTGTTTCAGGAAGAGGTAGGTCTTCAACTGTGGAAGAT
RAD141410	IntLG1	87.53	0	<lmxll>	A/G	A	AATTCAGCCCCAAGGTTTTTTTTTAGCTTTTTACAAAGAAATACGCAGACAATAGTATTGAAAATGGTTTCAAA
RAD41644	IntLG1	87.53	0	<lmxll>	A/G	G	AATTCCCTCTATCTTAATGAGTACTGTTTGAAGATCTACTTCTGTTACTGTTTGTGCACCTACTACTGTACGGA
RAD128257	IntLG1	87.53	0	<lmxll>	A/G	A	AATTCATATTACTTCCACTGTTAAAGCCACATAAAGGCACACTCCTTGTTTGTATGTAACTGGTCTGAGAATAA
RAD55237	IntLG1	87.53	0	<lmxll>	C/T	T	AATTCCCTGTTCGTAACAGACAGACAGACACTCTTTTCCTTCCTTCCTTTCCTTTCTTCCTTCCTTCCTGCCTT
RAD107536	IntLG1	87.53	0	<lmxll>	G/T	G	AATTCTGGAAACCGAAGATCTGGGCGAAGAGGTTGCGCTGTTCTATGTCTAGATAAGAGTCTCGCATGCTGAAG
RAD45744	IntLG1	87.53	0	<lmxll>	AA/GC	AA	AATTCAGTATCAGAAGACTGAGCACACATCTTTAAGGTGGTGGTTCTAGATGTGGTTTGCCTATTCCAAATGAG
RAD71300	IntLG1	87.53	0	<lmxll>	C/T	T	AATTCAAGCTTTTCACAATACAGCCATTTATAATATCAGTTAGTATCAACATATTTTCCAAATTGGCAAAGTCA
RAD117741	IntLG1	87.53	0	<lmxll>	A/G	G	AATTCATTAAACACCTAACAACAGCACATATTTGACAAAGCCTTCTGTGTGCTGTCAAGAATGAGTTTCTTAAC
RAD29929	IntLG1	87.53	0	<lmxll>	A/G	A	AATTCCACTCCTTCTGGATCGATCATTTTGAGTTTCATTCCTGTGCACACCGTCTTTGAATGGCACACGGATAT
RAD139441	IntLG1	87.53	0	<lmxll>	A/C	A	AATTCACTTACTAACTCTATGACCAAAGTGCATAGAGAGAGAAACAGCAAGAGTAATATTAAACACATAAAACA
RAD9611	IntLG1	87.53	0	<lmxll>	G/T	T	AATTCAGTGTTACCCACGCGATTATTAGTTACTTATCATACTTTATATTAAAAACGGAACTATTTGTGCTGCTT
RAD64129	IntLG1	87.53	0	<lmxll>	A/C	A	AATTCTAGAGTTCAGAACACATGCTCTATTTTCTCAAAACATTTCATGAACATTCTCTCTATATTTTTTTCAGT
RAD199193	IntLG1	87.53	0	<lmxll>	A/G	A	AATTCTGGTTCTTTCTGTTTTTTCTGCTGAAAAATATTCCCAATGATGCACACAAGTTAAAGTACACAGACTGT
RAD99460	IntLG1	87.53	0	<lmxll>	C/T	C	AATTCTATTTGGACTACTTCCTGTGTAAATGTGTTCGCAGGTGATGGTTAATTTAGGGGGTGAGTGGTGAGTTC
RAD30082	IntLG1	87.53	0	<lmxll>	A/G	A	AATTCATTGCCTTAGATGATCAGCCATTCTCTGTCGTAGAAGTTGTTAAGTTTTGCAGGCTGATCAAGCACATT
RAD44677	IntLG1	87.53	0	<nnxnp>	T	A/T	AATTCTTCAGAACGCCATCAGGGGGGTTAAGAAAGTGACATGCAGCCTTCAAAAATCTGCATAGCCAGTCACTT
RAD189667	IntLG1	87.53	0	<lmxll>	AA/TT	AA	AATTCTACAAACTTGTAATGTGCTTGTAAACTGCTGGGGGAAAATACATAGCATGGACTTGCTATGACATGAGT
RAD2349	IntLG1	87.53	0	<lmxll>	A/G	G	AATTCTATGGTTTTGCATATAAGGGCATAATAAAAATCATCTGGTCCTTAGCAGATCTTAAAATTAAGTAAATT
RAD123739	IntLG1	87.53	0	<lmxll>	C/T	T	AATTCAAGAATAAATCTGGTTCTGACAAACCCCGTCACTGCCTCATTGTTCTTTTTCCCCCTGAACAAAACACT
RAD137356	IntLG1	87.53	0	<lmxll>	ACT/GTA	ACT	AATTCTTGCTGGTTGGTAGGGGATCAAATACTTATTTTGCTTAATTAAATACAAATACATTTATATATCATATT
RAD134368	IntLG1	87.53	0	<lmxll>	C/T	C	AATTCACATATCAGCTTTGTGTTGGACAGTTTCCTTATTTTTCAGCAACACTCTTAAGTAAGTAATATAATACC
RAD178688	IntLG1	87.53	0	<lmxll>	A/G	G	AATTCTGTTAATTATCAAGATATACAAGTCAAAACCCAGTAACTTTTAACAGAATGACCTTGGGAAAAAAAGGA
RAD59276	IntLG1	87.53	0	<lmxll>	A/G	A	AATTCTTCCTGATGGTAGGTCTCTGTTCTTAATTGTAGAATTTATATTTAATTATCTTTAAGCTCAAAGCTTCA
RAD159826	IntLG1	87.53	0	<nnxnp>	G	A/G	AATTCTTTTTTTCCTTGCAATTCCGAGGTTTTTTTTTTAGCCAATCGGGCTAACTCCCTCTCTGCAGTGCCAGA
RAD228888	IntLG1	87.53	0	<nnxnp>	T	A/T	AATTCAAATTATCCCATTTGATGGAGAGTCTGCCACAGAGTGCCCAATAAAAATGTTTTTTTATATATATTTTT
RAD104348	IntLG1	87.53	0	<lmxll>	C/T	T	AATTCAAACAACTAATTGAAAGTTTTCGAAATCGGGTAATATCAGCTTGAAAGGACAGATTGCTAAGCTCATGG
RAD155149	IntLG1	87.53	0	<lmxll>	A/C	C	AATTCTATACCTCCAAATTTTTCAAAAATAAGATTTGGAATTATGTACCTTATCTTATGTTTAATATCATGTTT
RAD183269	IntLG1	87.53	0	<lmxll>	A/G	A	AATTCTATGGTTTTGTGTATCACAACAAAATAATCTGGTCTTAGAATTGGGTAAATACAACCTCATATTAACAC
RAD34897	IntLG1	87.53	0	<nnxnp>	A	A/T	AATTCAGGAGCATCTAACTGACTGATTAAAAGCACTCTCTGGGCAATTATTGCTTTGTTTTACTATTTAATATT
RAD48558	IntLG1	87.53	0	<lmxll>	A/G	A	AATTCCATGCCCAGGAGGATTAAGGCAGTGTTGGATAACAATGTTACTCACGCAAAATATTGACACAGTTTTGA
RAD114496	IntLG1	87.53	0	<lmxll>	CA/TT	TT	AATTCATAATATTTGACTCTTTGCATTAAAAAAAAACTGATATTTTCCAGCGTACTTTTATGACATCTACAACT
RAD256356	IntLG1	87.53	0	<lmxll>	A/G	G	AATTCAGCAGAGCTGAACAGGTTGTTGTTGGGATCCTCTTCCACTACTCCATAATGAGATCACAGAGCTGCTGG
RAD228441	IntLG1	87.53	0	<lmxll>	GC/TT	GC	AATTCCTGGATGAAAATCTGGTCCGTCAATTGGGCATCAAAACCAAACCTCTGCCCACCCCCTGCAGGTCCGGG
RAD231908	IntLG1	87.53	0	<nnxnp>	A	A/G	AATTCATATGGAAAAGTACCTCATGTTGATGATTAAAAATAATGATGACTCCAATTTTTTGGTCTGTTAGAGGA
RAD167266	IntLG1	87.53	0	<nnxnp>	G	A/G	AATTCATGAGCACGGTGGTAAAAACTGGTATATAGAACACCAGAACTGACTTTTTTTAATTTCCTGGGTAGTGT
RAD169068	IntLG1	87.53	0	<lmxll>	A/T	A	AATTCTCCATGAATGCAGCTCATTAATTCTGAACACGTATATATTTTAGTATCAATACTTGCCAGGCAAATATG
RAD41671	IntLG1	87.53	0	<lmxll>	C/T	T	AATTCATATGTGAACATGATCCAGAAACGCTGCAGTCCTCTCTGCGCCAAACCTTATATAAAATGGACTGGGGC
RAD203590	IntLG1	87.53	0	<lmxll>	A/T	T	AATTCAGACCCAAATTGTCTTTGAGGTGCTCAGCTGTATTAGGTGGGCAATGGCTTGCTGGAGACAAAGCCACA
RAD240698	IntLG1	87.53	0	<lmxll>	A/C	C	AATTCTTTTACTTACAATACAACCCATTTTGACTTTTGTTTAGTTCATTTATCAGAAAATCATAAGGCACATAT
RAD132491	IntLG1	87.53	0	<lmxll>	A/T	A	AATTCCAGCGACTTAAAGAGTCTATGCCAAGGCAAAAAAAAAAAAAAAAAAAAAAAAAAAAAAAAAAAAAAAAA
RAD153887	IntLG1	87.53	0	<lmxll>	A/G	G	AATTCATGTCATCATGAGCCAAGGCCAACAGGGGTAACCACCATCTCTGGACAGTATAGTATTGCTGTAAACTG
RAD254017	IntLG1	87.53	0	<lmxll>	A/G	A	AATTCTGTTTGAAAAAAAAAATAGTAGGCAAGGGATCGAGAATACAAGTTAATGATTTTAATGAGAAAATAAAT
RAD163515	IntLG1	87.53	0	<lmxll>	G/T	G	AATTCAGAAGTTTCAAGGAATAGTTGTTTTCCAATTGAAAACAATAAGCAGCACACACTGCCAAGTCAAAATAA
RAD25791	IntLG1	87.53	0.5	<lmxll>	C/T	C	AATTCAGTGGGAACAAAAAGCAAAGTGTGACCTTTAAGCTTTAAAGAGTGTTCACACTAGCCCTCCAACATACC
RAD129750	IntLG1	88.03	0	<lmxll>	C/T	C	AATTCAAAATGCAAACTGGTCTGATTTGATCTGTGAAGAGCATTTGGAAAAGCTATGGCAGTTAATTCATACGT
RAD231320	IntLG1	88.03	0	<nnxnp>	C	C/T	AATTCATGTATTTTAAACCATTTAAAACACTAGATTTGAATGTGTGGTATCTTTTGCACATTTACTCCGCATTA
RAD174036	IntLG1	88.03	0	<lmxll>	A/T	A	AATTCTTCAGTGCTTCTTCAAGTACTGATGTCTGGTGGCTTATCTATATTCAAATGTACATAGATAGCTGTAGT
RAD84571	IntLG1	88.03	0	<lmxll>	A/C	A	AATTCAACAGACATTAGAAATGTGAAATAAATCTCAAGTTTTTGGTGAATGCGATAAACATGTATATTTGCAGA
RAD162892	IntLG1	88.03	0.5	<lmxll>	A/G	G	AATTCAGTTAAGGGTAAAGTTGCTTTTTACTTTACAGTACAGTGAAATTCTTTCTTCACCTATCCCAGTGATAT
RAD96454	IntLG1	88.53	0	<lmxll>	C/T	C	AATTCCAGAGTATCACAGGCCACACATACACACATTCCATTGTAAAAATGAGAATTACAGATTTTTGCTAATTT
RAD75796	IntLG1	88.53	0	<lmxll>	C/T	T	AATTCTCAAAGCAAATAATGCGTCCGTGGTGCTTGGCATAAAACCATACTTTTGTCACAGATGGTCACCTTTTC
RAD165705	IntLG1	88.53	0	<lmxll>	C/T	C	AATTCCTGTTTGTTGCATAATGCTTACGATGGATGCATCCATCTGAGGACGGATCTCCTCTCTCAAGCAGGGGG
RAD251947	IntLG1	88.53	0	<lmxll>	A/T	A	AATTCAATCATGTTTTGTACATTTTCATACATTTTTGTACAACATGCACGTGGATGTAAACCAAAGTTTTGTGT
RAD244865	IntLG1	88.53	0	<lmxll>	AT/TG	TG	AATTCTAGCGAAAAGACTTCCCAGAAGAGTGGAGAACTATAAAAGCAAAGAGTGACTAAATGTGGAATATTATA
RAD244382	IntLG1	88.53	0	<lmxll>	A/G	G	AATTCAAAACCATTGTTTACATGCAGTACATATAACCTGGATTCCTGTGCTAACACGAGCGAGTGCATTTACTC
RAD265703	IntLG1	88.53	0	<lmxll>	A/T	T	AATTCTTGCCAGCAGATGGTGTAAGCTGGAGATTCTTGGGCTGTAAGGTGAATCCTGTGCTTTGTGCAGCTTTG
RAD244498	IntLG1	88.53	0	<lmxll>	C/G	C	AATTCTTTGGAGTTGAGGGAATGGTGCTTGAGTTAAACGTAGTCCTTGACACAGTTTCCGGCCTGCCCAAATGG
RAD48913	IntLG1	88.53	0	<lmxll>	AT/TA	AT	AATTCTGTACCTAACCCATCATCTCCATGGATCATTAATTTTATTAATTTTTTTTTTAAGTTATTATTCCAAGG
RAD260385	IntLG1	88.53	0	<lmxll>	A/G	G	AATTCTAGAGTAGAGAATGGTCTCTACCAACTCAGTGTAGAGACCAGAACCTCAGAGCTGTGCCCCCTCAGGAG
RAD137707	IntLG1	88.53	0	<lmxll>	A/G	G	AATTCTATACAGATGGATTTATATCACAAAGGCCTTTGTTTGCTACTGTAAAAATAATAAAAAAGTAAAAAAAG
RAD92876	IntLG1	88.53	0	<nnxnp>	T	A/T	AATTCAGAAGAATGTTCAGTGGAATTGGGGTCAGCGCTCTGTTTAGGCCACTTCCATTTGTAATGAAAGGAACA
RAD19226	IntLG1	88.53	0	<lmxll>	A/T	A	AATTCTGATCAGAAGGTTGTAAGTACAAATCTCAGCACTGCCACTGCTGGGCCCCTGAGCAAGGCCCTTAATGC
RAD128315	IntLG1	88.53	0	<nnxnp>	A	A/T	AATTCCATCACAAGTGGTTGGTTAATATTATGGCTTCAACAAAGACATTTGTGTCAAACAAACTTCTCATGTGT
RAD17049	IntLG1	88.53	0	<nnxnp>	C	C/T	AATTCCTTTGCACGCTAGTGCATGAAGAATTGAAGGCAAAGTACCAGCAGTATCAGAGGAGACCTCCAGTTCAA
RAD129079	IntLG1	88.53	0	<nnxnp>	T	C/T	AATTCTTCTGCTTAACCTGGGATAGACGTGGTCTTTTGTGGAAAATTTTTGTCCGTTCAGGTCAGGGTTTTTTC
RAD238525	IntLG1	88.53	0	<lmxll>	A/T	A	AATTCTGTGTGTACTCTTGTCTAATCTCCATGTGAGAAGAAATAGATTTCAACAAAATGCAGCTTTTTAAATAT
RAD16242	IntLG1	88.53	0	<lmxll>	A/G	G	AATTCTGTGGCTACAGCAGGCTTCTAATGAATAGATAAAAACCAGTTTTTTTTTGTATCTTAAACTGTCCAGCT
RAD46459	IntLG1	88.53	0	<lmxll>	G/T	G	AATTCAGTATTGAGGTGTCAGTCTATACCTAATTTCTCACTGCCATCATTCTAAATGAGAATCTTAAAAGAATT
RAD153867	IntLG1	88.53	0	<hkxhk>	A/T	A/T	AATTCAGAGGAACCAGAGTTGCACTACATGCCACTATAAAAACAAAATTTGTACACTTGAATTTCTATAGGCCT
RAD21062	IntLG1	88.53	0	<nnxnp>	G	A/G	AATTCCTGATAAGTTTCCTGACATTTTACGGAAATTGGACTGGACTTTACAGCTTAAAGCACAAGGATGCACAA
RAD150987	IntLG1	88.53	0	<lmxll>	A/G	A	AATTCTACTGAACATCTCTGGAGAGACCTGTGAATAGCTGTCCACCGACAGCCCCCAAACCAGAAAATCCCCCA
RAD95904	IntLG1	88.53	0	<lmxll>	G/T	G	AATTCACTCTTTTTTAAGGCTATAGTATCAAATGCAGTTACAGGGACCATGTGTGCCCTGACCATTATTTTGAA
RAD197760	IntLG1	88.53	0	<lmxll>	G/T	T	AATTCAAGAAGCTTTTCGACTTTCATTTTAACCATATATAGCTGGCGCAGTACACAGTGAAATGAAACAACGTT
RAD18298	IntLG1	88.53	0	<lmxll>	AC/TA	AC	AATTCTACATATACATTTTTAACAAAGCTAAGCAGTAAACTGTGTTGCATCACCATTATTTGCTAAATTTTTAG
RAD254533	IntLG1	88.53	0	<lmxll>	A/T	A	AATTCCTTAATAAACATTCCACCAAAGGGTTGGCTCCGTCCACCCTTTAAGTCTACCCGTCTGCCATTTTGTCA
RAD181683	IntLG1	88.53	0.5	<lmxll>	GG/TT	GG	AATTCAGAGCATTGCTGTTTGAATTATTGCTCATTCAGCCACACAAGCATTAGTGTGATCAGGCAGTGTGTTGG
RAD162719	IntLG1	89.03	0.51	<lmxll>	C/T	C	AATTCTGTCTTACAACCATACCATCATATAAGCAGACAAAAACCATGCTGTAGCCACCAGAAGCCTGGCTTCTT
RAD69682	IntLG1	89.54	0	<lmxll>	AA/GT	GT	AATTCTCTGCCATGATACGCAGTGACTTTCATTGATCAGGGTTTTATTTCAGGTTGTCTGTCACACACACACAC
RAD35188	IntLG1	89.54	0	<lmxll>	C/T	T	AATTCTGTGTCTCACAGACCCTTAATTTGTTTTTAAGTAGCCCTTCTGTACTCCACTCATTACCTGTATTAATT
RAD255151	IntLG1	89.54	0	<lmxll>	C/G	C	AATTCTCTCTGGTTGAAAATGCACACATTAGATTTTTCCTTGGAAAATTTTTTTTATTTGAGCCACTTTCTATA
RAD45904	IntLG1	89.54	0	<lmxll>	G/T	G	AATTCCACACGAGGGAGGAAAAAAATAAACACTAAACAATCAAATCATTTGACAAAAATAGTTTTTTTCAAACA
RAD63367	IntLG1	89.54	0.5	<lmxll>	G/T	T	AATTCGCACACCTTGCAGTCAACATGATTGCACTCGAACGCCAGTGAGTAGAGTTCAGCGGCTTATAGTCACAC
RAD177121	IntLG1	90.04	0.5	<lmxll>	A/C	C	AATTCTGCAAGGAAACTAACAGTAGAATAATAGAAAGTGACACAGAAGTGACAGGACGGCTACAAATACGGTGG
RAD149968	IntLG1	90.54	0	<lmxll>	A/T	A	AATTCTAGTTTATTTGCATTCCTTCTCAGGGATCTTCTTAATGTTGAACAATGTACCACATTCTTCAGAGGCAA
RAD10219	IntLG1	90.54	0	<lmxll>	A/G	G	AATTCTGACAGTCTTAGATTAGACTGAATGCTGGCACAAAACTGGTTGTTGCTGGTCTTGAATTTGTATAATAG
RAD254706	IntLG1	90.54	0	<lmxll>	A/G	A	AATTCCATGCCAAGGAGGATTAAGGCAGTGCTAGATGAAAGTGGTGCGCACACAGAATACTGACACTTTGGACA
RAD13529	IntLG1	90.54	0	<hkxhk>	A/G	A/G	AATTCAGCTAAAACAGCTTTACAGACAACCATGTTTTTTTTACAGTATTTGCACATTTCTCTATTGGTTTTACT
RAD42106	IntLG1	90.54	0	<hkxhk>	C/G	C/G	AATTCTGCACTTACAGTGCCTTGCGAAAGTATTCCGCCCCCTTGAACTTTGCGACCTTTTGCCACATTTCAGGC
RAD38937	IntLG1	90.54	0	<lmxll>	A/G	G	AATTCTTCAGACCAACACGGGGAACCAAAAACGCGACATCTAACAAGCTTTGCGATTCTGATTAAAGCCCTTAT
RAD128718	IntLG1	90.54	0	<lmxll>	A/G	G	AATTCAGCATATCTAATACTTAAGAAAGTTTTAGAAATCAGTATCAGAAATAAAACAAAAACAATTTTAAATGC
RAD228949	IntLG1	90.54	0	<lmxll>	A/G	A	AATTCCCTAAATGCATTGGCATCTTATCTCCCTCAACATACTTTTTAGGGCCTTATCCGAGAAGGAAGCTACCA
RAD148584	IntLG1	90.54	0	<nnxnp>	A	A/T	AATTCTGCATGAGCCTGTGAACAACTTTTAGTGGACATTGGTTAAATAAGTTTTGAGACCTGAAAGGTTTTGAT
RAD243382	IntLG1	90.54	0.5	<lmxll>	A/C	C	AATTCTTCAGGTCTGACTCATGGGAGTGTTGCAATGACTTGAGCATCATCCTGTAGTTCATCAAAAATATGGCA
RAD26178	IntLG1	91.04	0	<lmxll>	A/T	A	AATTCAAAAGACAAACAAAACAGAGGCTTGGAAGCTTACAGCTCCTTACAACTGCTATAATGGAAGTGATACTG
RAD171080	IntLG1	91.04	0	<lmxll>	ATA/TAT	TAT	AATTCCTTTAAGACTGTGGTGCTTTATGAGCTTAATGATGTGGCCATAAAAGTGTATGTGAAAAAAATAAATAA
RAD244213	IntLG1	91.04	0	<lmxll>	A/T	A	AATTCATATTTTTAACTGCAATTGTCTGCTATTTATAATTGTTGTTGCACAGAAGCTCAAGCAGAACAACAGCT
RAD39387	IntLG1	91.04	0	<lmxll>	A/G	A	AATTCACTGGCAAACAATAGCAGTCACGTCCAGCGTGCAGATAGTTTCCATTCCCTGCCACGGAACAACGGCCG
RAD191075	IntLG1	91.04	0	<nnxnp>	C	C/T	AATTCATATTACATGAAGAACGATAATTCACGGTGTGTCCTCTTGATGAAGAAAGCAATGATAATAGCGCTGTT
RAD167009	IntLG1	91.04	3.51	<hkxhk>	A/G	A/G	AATTCCTTTACTCCAGTGCTTCTAAAGCTTTCGCAGTCTGGTACAACTCATGCTTTAAGTTTTCGTTGCTCGAA
RAD34609	IntLG1	94.55	0	<nnxnp>	C	A/C	AATTCCCTCTATCTCGATAAGTACCGTTTGAAGAACTTCATTCTGTTACTGAATGGTCAGGCATTAAGCAGAAA
RAD169155	IntLG1	94.55	0	<nnxnp>	G	C/G	AATTCTAATGAATCCCTGACTATTTATTTATGCTAGAATGCTCAGTTTTCCTAGTTGCAGCATTAAAGCATTGG
RAD154998	IntLG1	94.55	0	<lmxll>	C/T	C	AATTCTCGCGATATTTTCCGAGACTCTGATGTTGTATGAGATCCGCGTTGATCACCAGCTGTCAAGAAGTTTAC
RAD14220	IntLG1	94.55	0	<lmxll>	G/T	G	AATTCAGAGCTGCAGTATAAATGCTATTGGGGTTTTTTTTTCGACCCTTCAAATATGTAATACTTAATATTTTC
RAD109803	IntLG1	94.55	0	<lmxll>	A/T	A	AATTCTTGGGAATCAAAATATAAATGTATATTTTAACAGGGCCAAAATATAAACTCCAAACTAATGAAAGCAAG
RAD130512	IntLG1	94.55	0	<lmxll>	A/G	A	AATTCTTCCCTAAAAATCCTGTCCAATTATAACTTAGGAAAGCTTTAAGCAAATGAAGGAAAATACTGCAAGCA
RAD94263	IntLG1	94.55	0	<lmxll>	A/C	C	AATTCATATTGATTTATATGTCAGTTCTACTACACTGTATGCCACATTACTTACTAAAGCATTGTCACTAGTGC
RAD230547	IntLG1	94.55	0	<lmxll>	A/T	T	AATTCAACTTGCTGGAAAAAAAAATCAGAAACCATCATAAAGTCTGTCCTGTGAGAGAAAACAGACAGACTGTT
RAD157847	IntLG1	94.55	0	<lmxll>	A/C	C	AATTCCACTACAATGTGTCGAATCAGCACGGACCTCATCCAATATTAAAGTATGTTACAACATACATAATTTAC
RAD35466	IntLG1	94.55	0	<lmxll>	C/T	C	AATTCTACTTTGGATTTTATACAGTAAATAATATTACATTCTTTAAAAGCTTTAAATTAACTACAACTCATAAG
RAD177612	IntLG1	94.55	0	<lmxll>	A/G	A	AATTCTTCCTACCACCAGTATGTGTCACCACAAAACCTTGGTGCCTTTGCCAGAGGGTTCAGACTTAGATATAG
RAD184309	IntLG1	94.55	0	<lmxll>	A/G	G	AATTCTCTAATCAGGGAAGGAATTTTTCTAGCAGCACATTTCCTTGTAACAGGAATGAAAGCCGTATATTAATG
RAD146897	IntLG1	94.55	0	<lmxll>	C/T	C	AATTCCCAGCAACATTGATACTTCAATAAACAGATAAAAAAATGCTAGCTAAACTGAGTAATAGCATGCAGTAT
RAD115959	IntLG1	94.55	0	<lmxll>	C/T	T	AATTCTGTTCAGCACCCCAGAGGCATCTCAATAGGGGAACAGAGATGATAGCGTATTTACGCGTGATTCTCATT
RAD723	IntLG1	94.55	0	<lmxll>	A/T	A	AATTCCAGGCTAACCTTGTTTCTGCACACAGTGCTTTGAGGCCTCCTGAAGCGTCTGCTACGTGCAGGTGATAC
RAD101972	IntLG1	94.55	0	<nnxnp>	T	G/T	AATTCCCCATATTTTTTTTACTAGTCTTTTATCGTAGATTATCTTTGGCAGAACAGATCAAAATGCAGGATGGT
RAD101249	IntLG1	94.55	2.06	<lmxll>	A/G	G	AATTCTGCTACAGTCCACATCAATCTTTCGCCAACTGAAACCTATCCATCACTAGTCGATTTTCCAATTAGTCG
RAD260555	IntLG1	96.61	0	<lmxll>	C/T	C	AATTCATTTTCAGGAAACGACTTTGAGACGACTTCTGCTTTGTGACAAGGTGCTGGAAGCTATGAAATTCCCCA
RAD111090	IntLG1	96.61	0	<lmxll>	C/T	C	AATTCACTAACAAAGGTACTATAGGGGCTGCGGGGGTGCGTCCAAAATTCGTGGATTTTCAGAACTTGCCTTAC
RAD198330	IntLG1	96.61	0	<lmxll>	CC/TT	CC	AATTCACTCTAGGTGGTCCAATGAGGTGGTAATAAAACAGACATCGAGAGAAAATGTTTAGGAGTGACTGATTG
RAD134383	IntLG1	96.61	0.52	<lmxll>	A/T	T	AATTCCTCTTCTAGGCATTTGCTTTGAAAGGTTTCTTAAAGAGATATTTGTGAAAAAAAAGCTACAACTAATTT
RAD168522	IntLG1	97.13	0	<lmxll>	A/G	A	AATTCCTTTGTTTGAAATCTTTGCAAATCTATAAAAAAAATAGTAATAATAACTTAAATACTTTCCGAATAAAC
RAD125846	IntLG1	97.13	0	<lmxll>	A/G	A	AATTCACTAGAGTGGATTGCTGGATCAGACCCAGGAGGCGTGTGCTTGTAGCCAACACTGCAGTTGCATTAGGT
RAD134396	IntLG1	97.13	0	<lmxll>	C/T	C	AATTCTTATAAAAACGTTGTATGGGTGCAGTAAGTGTGTGTAATGGTCTTTGCATATCTGATGAAGGAGATAAA
RAD166241	IntLG1	97.13	0	<lmxll>	A/C	C	AATTCTCCCTTCAAACTAATTCTGACCAATCCTCACATTTCCCAAGAACATTTCATAAATGTTCCCATCCTCCC
RAD72047	IntLG1	97.13	0.01	<lmxll>	C/G	C	AATTCATAAAAAAAGTAAAAAAAACTTATTTACACAAGTACAGCTTTGATAGGATGTTCTGTCTAGACCAATAA
RAD164700	IntLG1	97.14	0.65	<nnxnp>	G	A/G	AATTCAGTTGGAGAAAGTATGATGAAGCATGTGGCTTTTTTCTAGTGTACATTGCTTTAATCAAGGGCATGGGG
RAD54045	IntLG1	97.79	0	<lmxll>	C/T	C	AATTCAAATTTCTTCCAGTTTCACCTAATTATTATTTAATATGAGCTTTTGAAACATTGCACATATATGTTATT
RAD114486	IntLG1	97.79	0	<lmxll>	A/T	T	AATTCACATTTCTCAGGTTTCACATAAAGCCCGTATTTGAGGAGTCTATACAAAAAGAGACGCACCTACTGGAC
RAD159514	IntLG1	97.79	0	<lmxll>	ATC/GCA	ATC	AATTCAGGGCTCTAAAGCAGGTCAATCAAGACATTCCACTACAACCCATGTAAAACATATGTTCATGGAGCTGG
RAD104700	IntLG1	97.79	0	<lmxll>	CT/TC	CT	AATTCAATTCAACATGCGAGTTTAAAACTTATTTTAGAAGCGATCGCAGTTCCTTATATTCCATATACTTTCAA
RAD171720	IntLG1	97.79	0	<lmxll>	A/G	A	AATTCCACATTTTTTGTTTTTCTTGTAGGTCTCTGTTTCAGCAGTTACTTTATGGGTTTGCCTACCATAACTGG
RAD13712	IntLG1	97.79	0	<lmxll>	C/T	C	AATTCCTGATTCTTAATGAAAGCTCTAGTTGTCTTCACTGCCCATGAGACCATGGTGTTAGGTGTGTGTTTGTC
RAD111189	IntLG1	97.79	0.68	<lmxll>	CG/TA	CG	AATTCTTTACAAATGTGTGCCTCCAATATTTTTTACAATATTTTGGGGAAGAACCACATATGAATTTGATGGTC
RAD76411	IntLG1	98.47	0.67	<lmxll>	C/T	T	AATTCTTTCCTTCTATTGGTTCATTATTGCCACATCTGCATAAGTTATTTGTGTAAAGGGTTAATTTGGATGTT
RAD95424	IntLG1	99.14	0	<lmxll>	A/G	G	AATTCAGGCATATTCCTAAGTCAGCAAGGATGATGGCAATAATTAACGGCCTCTGCCGTGCCTGGCGCAATCTC
RAD132302	IntLG1	99.14	0	<nnxnp>	C	C/T	AATTCAGAGAAACATGCTGAACTGATTGTCTTATCATGCTGACCCCTTATGTAGACTTGTTAAAAAGTTTTGTA
RAD175775	IntLG1	99.14	0	<nnxnp>	A	A/T	AATTCCTTGCTTTTACCGTCACTCGTGTCCTTGTGTCAGGAGCCACGTGACCACACGTCTCATTACCGCTGCAT
RAD80615	IntLG1	99.14	0	<lmxll>	G/T	G	AATTCTCATCCAAATTGTGCAGCTGTATTCAAGTGCACTATACATGTAAAGATCTATGAAGACTGGTAAATTAA
RAD267588	IntLG1	99.14	0	<lmxll>	G/T	G	AATTCAAAAGAGATGCTTTAAACAGTTGGTGTGCAGTTGTGAATGCAGGCACTTTTATTTTATACCAAGAATTT
RAD34737	IntLG1	99.14	0	<lmxll>	C/T	C	AATTCACATAACTAGTGCAGCTACTTGTAACCTACGAAACGGAAGTGTTCCTGTATCACCGGTGCCGGAATCAA
RAD18461	IntLG1	99.14	0	<lmxll>	A/G	G	AATTCTACTCTCTCAAGAGACCGCCGCAGCAATATTTTAATCCTTTACTCCGTCCAGCGCTCCCAGCACCTCAT
RAD256355	IntLG1	99.14	0	<lmxll>	G/T	T	AATTCTCAATATTGTCAGATGTATGATGTGACTTGAAATATTAAAAAAAGAAATAAAATAAATCTCAGTTGAGA
RAD52319	IntLG1	99.14	0	<nnxnp>	T	A/T	AATTCACTAACATACAGTAACCAGTCGTGTACTGTATGTTCAGAGGTTTGTAGACACATGTTAAGTTTTCTATG
RAD153260	IntLG1	99.14	0	<lmxll>	A/T	A	AATTCATTCTAATATTCAGATTTATTATTAATGTTGGAAACAGTTGTGCTGATTATATATGTATTATATATAAT
RAD133864	IntLG1	99.14	0	<nnxnp>	A	A/G	AATTCCTCGACCTCAAGTACATCATTCAAGTTATAACAATCATTTTATTAACATGATTGTTTAGTGCTAGAGAG
RAD67744	IntLG1	99.14	0	<lmxll>	A/G	G	AATTCAGATCACTCAGTCGCTCCAGACTGAATTAAAAGTACGAACAGACTTACCAACATCGATTAATTTCCTAG
RAD141625	IntLG1	99.14	0	<nnxnp>	A	A/G	AATTCTGATCTAATCTCTTGCTTGTAAATTCGAAAGAGAAGATTTTGACATTCTTTTACATGCTGGCGTTGACT
RAD162519	IntLG1	99.14	0	<lmxll>	AA/GG	-	AATTCCAGGTTGAGATAAAAAAAACAGCACATGTATATGAAAAAAACAACCCTATATATATGAGTGGATTTGTG
RAD220902	IntLG1	99.14	0.84	<nnxnp>	T	C/T	AATTCAGATCTACTGCACAAACACATTTTATAACTTTCAGATTAAAATTTTAGTATTTATAAAAAATTCAATAT
RAD86254	IntLG1	99.98	0.83	<lmxll>	G/T	T	AATTCTGAGTGGTGCTTTATTTCTTCAGACTGTGCTCTTTCAAAACAAATTTTTATTTAATTTTATTGTTATTT
RAD154611	IntLG1	100.81	0.89	<lmxll>	CA/TG	CA	AATTCTCCACAATAGGAGAATCTTTGGGACAGAGGTCTGAGGTTTCTTTGTATTAGGATAAGCTACAATTTAAA
RAD189122	IntLG1	101.7	0.06	<nnxnp>	T	C/T	AATTCAAGTAGTGAAACAAAACATGAAATCTCATTCGGTGGGTTTTAGACATTTTTATTTATTTAGGGGCATGT
RAD146088	IntLG1	101.76	0.07	<lmxll>	A/C	C	AATTCAACATTAAACATTTTAATACATTTTTAAATGTATTTCAACATCTTTACAATTATATTTCGAAAATTTTC
RAD248325	IntLG1	101.83	0.05	<lmxll>	G/T	T	AATTCATCTGTTTAGTTCTTGCTTAATTTGGGGTAATTATATTGTAGTTAAAACCATTATAAGCATCATATTTG
RAD40335	IntLG1	101.88	0.05	<lmxll>	A/G	G	AATTCATTATGGGTATTTATTTACGGCGTCGGCCGGATGGTCTTGAAGACAGAAGGCGAAATGCACAGTTCATT
RAD75518	IntLG1	101.93	0.05	<lmxll>	AT/GA	AT	AATTCACGATTGTAGAAAAATAATTAATTTAGTATTATAAAGAAACATTTAGACTTTCAACTGACAGAGAAATA
RAD99699	IntLG1	101.98	0.06	<lmxll>	A/G	A	AATTCTGCAACATCTGCAGATATGGTGTGTCATGTGGGATAAAATGCATCATTCTTTTGCAAAATAGACATGTT
RAD207295	IntLG1	102.04	0.05	<lmxll>	GT/TC	TC	AATTCAGTTCATCTTCTTGCCGAGAAGGCACCACTTTACATTAACACTGACTGATCAAGCCCAAGTTTCACAGT
RAD73706	IntLG1	102.09	0.05	<lmxll>	A/C	A	AATTCCCTTCGGAATATTTCTATAAATATATCCCACCATTTCCAGGCAATGCATAACTTCTTACTGTAATTATA
RAD147046	IntLG1	102.14	0	<hkxhk>	A/G	A/G	AATTCATGCTGACACAAGCCTCCCACTGTACTGTAGGCAAAGTCTAACTAAAGAAAAAGCCTATAAACTGACAA
RAD118758	IntLG1	102.14	0.51	<lmxll>	A/G	A	AATTCGCCAAAAAACAGCTGACGTCGTCCGACTAAAGCCAACGGTGGCACAGTAAAAAAACTAAAACCCACCCG
RAD60413	IntLG1	102.65	0	<lmxll>	C/T	C	AATTCATATTTCCCTCAATGAACTGCAGCTCCCAAGTACCAGCAGCACTCAATCAGCCCCAGACCATAATGCTA
RAD163408	IntLG1	102.65	0	<lmxll>	A/T	T	AATTCCTACCGATTCAAGTCGACTCCCAAACGAGTCAAATCGACTACAAATCGACTCCCATTTAATTCTGACTC
RAD3592	IntLG1	102.65	2.53	<lmxll>	C/G	G	AATTCATGGTTGGGGTGCTGTTGGATGTCATAGGCAAAGGAAAGGGGGAGGAAGGAGCCACTACTGTTTTTGCT
RAD44021	IntLG1	105.18	0	<lmxll>	G/T	T	AATTCATAGTTTCAAATCAGTGTACCCACTTCAGGTAGAAACTGATCATTTCATTTAGGAACTGCCAACTAATC
RAD244849	IntLG1	105.18	0	<lmxll>	A/G	G	AATTCCATTTCAGTTTCAACGTCATTTAAAGGAACTGTGGAAGTTAAGACACGATTTAAAAGACTGCCCGTATA
RAD20081	IntLG1	105.18	0	<lmxll>	A/G	G	AATTCTCATTTCATATCATATCAATTATCCTTTTAAATGATCATTTATCAATTATTAATTATCATGTTTTATAA
RAD146158	IntLG1	105.18	0	<lmxll>	CT/TC	CT	AATTCATTAAAATGTACCCAGTTATGTCTACGGATTCTCTGCTTCAGTATTTCAGGCATAGCAAGATTGTTCAT
RAD95351	IntLG1	105.18	0	<lmxll>	A/G	A	AATTCTCATCTGACATCTGACCAGTGCACAGGGAAATCAGATTCATTATTGGAAGATTTTCCATGGTAAGGTGT
RAD97929	IntLG1	105.18	0	<lmxll>	C/G	C	AATTCTCAATCTTTTTTTAACTGCTCATAGCATAAAGCAATTTAAACAAATATCATCAACTTCTTTAACTCTTA
RAD29521	IntLG1	105.18	0	<lmxll>	G/T	T	AATTCATTTTCTTACATATAACATGCCAGAGTCGTTTACTAGTTTATTTACTGGATTGACCCCATTAATGTGTC
RAD231208	IntLG1	105.18	0	<nnxnp>	A	A/G	AATTCAAAAGTTAAGAGAAATGCATCCAATCAAATTGGGAGAACTTTATCATGCGGCAAGCAAATGACCTAGAA
RAD147111	IntLG1	105.18	0.51	<lmxll>	A/G	A	AATTCCATTTCCAGTATGATTAAAGCAGTGCTAGATAACAATAGTGCTCACACAAAATATTTATAATATTTAGA
RAD14981	IntLG1	105.69	0	<lmxll>	G/T	T	AATTCTTTGCATTAATACCAGATGTCTGATCTGACTATTGTGTGTGTTGTGTGTGTGAGGCCACACCACTTTGG
RAD262272	IntLG1	105.69	0	<lmxll>	AA/TT	AA	AATTCCAGAATGATATTATAAACAAAAATAAGCCAATGTCAGAGCTTCTCAGAGAAGCAAAGGATCGTCTTGAA
RAD162066	IntLG1	105.69	0	<lmxll>	C/G	G	AATTCACCAAGGAAACTCTAAGAACCTAACCCCTGTGAGTTCCGGAGGACCACTTTATATAATATTTTAATTTC
RAD78231	IntLG1	105.69	0	<lmxll>	A/G	A	AATTCATCTAGACATTGTCACTTTATTACAGTATGTTTTTAAAATAATTGTGAAATTTGTTAGTGTAAACATAG
RAD84875	IntLG1	105.69	0	<lmxll>	A/T	A	AATTCACTTTACAGTTAAAGATGACTTTAAAATGAAAAGCCCTGCTCTAAAGCATGTACATTGATGGCTTAAAC
RAD124229	IntLG1	105.69	0	<nnxnp>	C	C/T	AATTCAAACCATACACTTGTACCCACAAAACCCGATGCAAACAAGTGCAGCGTTAAAATACTCGTGTGTGTGTG
RAD178186	IntLG1	105.69	0	<lmxll>	A/T	A	AATTCTGGATTTTTATTTTTTAGATTATGTCTCTCACAGTGGACATGCACCTAAAATGACAATTTCAGACCCCT
RAD32512	IntLG1	105.69	0	<lmxll>	A/T	T	AATTCTGACTCTCACTGACCCAAATTAGTCCTGTCCTTTTAGGAAGGTACTCTTAATATCAACTCGGGTTAATA
RAD166364	IntLG1	105.69	0	<lmxll>	C/T	T	AATTCTAGGCTCTCGCGCATTAAATACAAAGAGGAGGCCAGAAAGCTGCTATTCAAGTATGCAGAAGCTGCCAA
RAD30773	IntLG1	105.69	0	<lmxll>	G/T	G	AATTCCATTTATGCTTCACTAAAAAAAGAAAGTATGAATCTTTCAGTGAGGCGTGCAGACAGGACTGGGCCAGA
RAD34240	IntLG1	105.69	0	<lmxll>	A/C	A	AATTCATGTAATGGTTTGCAGAAAAACCCATACATTTGTGGTGTTTTACTTAATATAGTAATTGAAACCAGACT
RAD47927	IntLG1	105.69	0	<lmxll>	A/G	G	AATTCATTATTTATACTAAGCATCCTTTTCAGATATCAAGCTTTTCAATACTATGGGGTGTCTGGGGGAAAAAA
RAD56695	IntLG1	105.69	0	<lmxll>	A/T	T	AATTCATTTAAAGGAACAGGTGTGTGATTTGCACAAAAACATTTCTATCTACATGCCTTAATAACAGTTTAGTA
RAD48068	IntLG1	105.69	0	<hkxhk>	A/G	A/G	AATTCCTACATGCTTTTAAATATGGCCTTTGTTCGGGTCACTGGGTTTATTCCAAATAACTCCATTTGATGTAT
RAD246050	IntLG1	105.69	0	<lmxll>	G/T	G	AATTCCGCTCTCGCAGATGCAGGCAGTCAGGAGCAGAGCCCAAGTGGGTTCCCCATTTGCTTTGCCATGGCCGA
RAD70811	IntLG1	105.69	0	<lmxll>	A/T	T	AATTCTCTATAACTCTCCAGGAGTCATGTCTCAATACTTTTAATTTAAAAAAAATAATAATAAAAAAAAATAAA
RAD242839	IntLG1	105.69	0.5	<lmxll>	G/T	T	AATTCCTGATTTTCTTAATAAACGCATTACTGTGAGCCTAATATAATATAGCTGTGCTTTTATAGAATGTTCAT
RAD239381	IntLG1	106.19	0	<hkxhk>	A/T	A/T	AATTCTGCATTATATTATTAATGCATATATAAAAAAATAAAAAATAAAAACAATGAATCATCATGATGCATTCA
RAD74984	IntLG1	106.19	0	<lmxll>	G/T	T	AATTCTCCAAGGGCTAGTGAAACTCATTAATTGGGGAAGGATGAGTTTTAAACCAGCAAAACCGAGGTTGTTAG
RAD5784	IntLG1	106.19	0	<lmxll>	A/G	G	AATTCCTTTGGAGAAGATTGAATTTCAGTCTACAAGAAGCCATGGGGCTTTGTCTACCCACATTCCTCTGCTCA
RAD230294	IntLG1	106.19	0	<lmxll>	C/T	C	AATTCCATGGCTTATGTTGTTAGTCTTCCCTTGTTAGCTTTGGTTGCTTTGTTGGCATTTGTTTCCTGCACTAT
RAD14830	IntLG1	106.19	0	<lmxll>	C/G	G	AATTCTTCTGTCACCTACCACTTTTTGTCCCTTTGGCTGTTTCTGCACTAATCGTTGACTTTCTTTCCCAAATT
RAD121288	IntLG1	106.19	0	<hkxhk>	A/G	A/G	AATTCTGAACGCAATATTTAAATACGGTTTTCTGCTTTTTTTTTTACTCCTGCATTACACCAGACTCAAAAAAT
RAD39512	IntLG1	106.19	0	<lmxll>	C/T	T	AATTCTTTCTGTCATAAAAGTGGATTATGTAGAGGTCAGTATCTGTATCCTCTCAGCGGTAATACTATGACATG
RAD120091	IntLG1	106.19	0	<lmxll>	C/T	T	AATTCCATTCTCCAAGAATAAACATCTACTCATCCAATTAGTGAATGGAAAAAAAAAAAATTCATAACCTACGT
RAD141958	IntLG1	106.19	0	<lmxll>	CC/TT	CC	AATTCTACCTTTGCTGTTTTAGCTTTAGCCCTTCTCTCCTCCATTGCCTTCTTTAGCTCTTCTTGCTCTTCTTT
RAD256327	IntLG1	106.19	0	<lmxll>	G/T	T	AATTCGCCAAGATTCCATTATCTGATCATAACTACCCCATATCTTATTTATGGTATTAAGGTAATGTGAATAGA
RAD197119	IntLG1	106.19	0	<lmxll>	C/T	T	AATTCAGTTTGTTTAGTGTCAAGGGAACAGAGAAGCAGAAGAGTGTGCTAGTGCAGGTAGATGACCTTGGATGA
RAD33524	IntLG1	106.19	0	<lmxll>	A/T	A	AATTCAGGCCAAAGAGTTCACACTTGGTTTTTCATGGTCTTCAAGTGCCTTTTGGCAAACTCCAGGTGGGCTGT
RAD256900	IntLG1	106.19	1.48	<lmxll>	A/G	G	AATTCATCTTTAAATGTTCTCATCTTAGATTTGCCCCAAACCCCGAAGAAAAACTCAAGCATTAGCCCTGGTAG
RAD176171	IntLG1	107.67	0	<lmxll>	C/T	T	AATTCATTGCTAGAGACTCAAAGCACATTTGTACGCCGCTGTGGACAAGTGCGTCTGCTAAATGTCACAAATGT
RAD70547	IntLG1	107.67	0	<nnxnp>	T	A/T	AATTCAAGTCTGAAAAAATGGATGGGTATTGCAAGGATTGAGTTTCACACTGGAGTATGAATAGATCAGAGATT
RAD79915	IntLG1	107.67	0.51	<lmxll>	G/T	T	AATTCTGAATTAGGCAAACTTTTTATTTAATGTCGTGGAAACGGGCGTCTATGTGAATCTTCTTCTCGCTCCTC
RAD266115	IntLG1	108.18	0	<lmxll>	A/G	G	AATTCTCTGGGGGCAATAGGAAAATAGCTATTTCTGAAAATCTTCTATATATAAGCTATATATAAATACAAACT
RAD45218	IntLG1	108.18	1.52	<lmxll>	C/T	C	AATTCAAACCTCTTTGGTCGTCTCCTTGCGTCAATCGATAATTACCCCCATATTTTATCTACGCAATCTATTTC
RAD14217	IntLG1	109.7	0	<lmxll>	A/G	G	AATTCCAACATTGTCACCAACAGTGACTGTGATCTCTGAGTGAGGTGAATGACATACTCTCTCCCTTTCAATCA
RAD238742	IntLG1	109.7	0	<lmxll>	A/G	G	AATTCCCCTCTGAGTAATATGCTTGTTTACAGCACAAATGGGGGAAAGAAATGTATCGAGTGCAACCTACAAGA
RAD164563	IntLG1	109.7	1.03	<lmxll>	C/T	C	AATTCCTATACCACTAGTTCTTAAGATATCAATCCAATGAGATGCGCAGACAGACTGTTTTACGAAAGGACAAC
RAD139029	IntLG1	110.73	0	<lmxll>	AA/TC	AA	AATTCCTGGAATTATTGTATTGAACTGAAGTCGACAAACAGAATCCGAGCATATGTTCCTGGGAAGTCAAGGTG
RAD110698	IntLG1	110.73	0	<lmxll>	C/G	G	AATTCTAAGCAAAACAATAAAATACACCTTTAACTAGGAATTTTTACATGGACGCTCAGGGGTTCTCTTAAGTT
RAD11469	IntLG1	110.73	0	<lmxll>	A/T	A	AATTCTTTAGTTATATTAACTACATTAAGTTTGTAATCTTGTGTACCAGTGTAGATTTATTCATTGCTAGAGAC
RAD261684	IntLG1	110.73	0.51	<lmxll>	G/T	T	AATTCAGATGGGGTTACACATCCGCATTTCAGGTCATTTGCTATACCTTTGAGTCTGCCAGATTGCCGAACAAA
RAD113094	IntLG1	111.24	0	<lmxll>	A/G	A	AATTCTGTTTCCTGACAGGTGTCAGCATTTTAGTTAAAATAACCTAGCAGCCCTACCTTTAGATCCCTGTGCAC
RAD257712	IntLG1	111.24	0	<lmxll>	C/T	T	AATTCAGTGAATCTTTTTAACATCTGATTTCTTTAGCTCTGTGTGTGACTGACACAGTGTGAGGTTTCATCTGC
RAD101101	IntLG1	111.24	0	<lmxll>	A/T	T	AATTCCGTGAACATAGCACTGTTCATGATCTGAACTACGTCAAAGGTGACTGTGTGGAAAAGGACTTTACTTTC
RAD103826	IntLG1	111.24	0	<lmxll>	C/T	T	AATTCTGCTCTCTTTTTCCCCTAATGTCGTGAAAGCACAGGATCCAGTAGCATTTCTTGGCTGTTGTTGGCCTC
RAD236902	IntLG1	111.24	0	<lmxll>	A/T	A	AATTCAGACAGGAAAGTTTTACCCTTATGCACTCAGAGCTCTTTTAGTGTCTGCCCAATGTATTTTATTCATGA
RAD177310	IntLG1	111.24	0	<lmxll>	C/T	T	AATTCTCTGTCACTTTATAGACGAGGCAGCAAGACCTTTTAGAGGAAGAACAGCCCACATCACAGATCCTCAAC
RAD92923	IntLG1	111.24	0	<nnxnp>	T	G/T	AATTCAGTTTTTGTATTTTATTCTTTAATAATACACCATTTTCCTCTGCTCAATGTAATGCACACATTACATAC
RAD152652	IntLG1	111.24	0.5	<lmxll>	A/C	A	AATTCTCTGGCACACAAGGTTATACGTGCAGTTTATACATAATTAGAAATGTAGCTAATTATGTATTCTTTGTG
RAD229415	IntLG1	111.74	0	<lmxll>	A/G	G	AATTCCCTGATAAGCATGTATTATTCAGCAAGTACAATGATGAGAAATGTATACATATACATCAGGTTAGATAT
RAD48062	IntLG1	111.74	0	<lmxll>	A/G	G	AATTCAGTCATGGAACTGGACTACCTCAAACGTTTTGTCTTCTTTTTGGACTAGTTTATTCCCTGAAATAGAAA
RAD165991	IntLG1	111.74	0.51	<hkxhk>	A/G	A/G	AATTCTAGTAGTTCCTAGAATAGCAAAGTCCACTAAAGGCTTTGGAATAGTCTTCCTGACAGTGTTCGGGGCTC
RAD53746	IntLG1	112.25	0	<lmxll>	GT/TC	GT	AATTCTAAGAATAGAGTGTTGACTACTGGCTTTCCATAAATGGCACCCCTGGAATGTCATGAGAACTGATTGGC
RAD117026	IntLG1	112.25	1.02	<lmxll>	A/G	G	AATTCCCGGATTTAATGCCGTTTTAAATTACCAGCTTACTAGCTAGTAAAACTGATTCAAATCTCACTCTATCA
RAD245508	IntLG1	113.27	0	<lmxll>	AA/TT	TT	AATTCATTCTAGATTAAACTTAAAAATATAAAAAAAGTATTTTGAAGCTTTTCTCTAAATAACAGTATTAAAAA
RAD208174	IntLG1	113.27	0.51	<lmxll>	A/T	T	AATTCATTAAATAATACTGTAATGCTGTCAGGTTTAAAACAATGTAACATAAAAGAAAAGATTGTTTAACATAA
RAD10883	IntLG1	113.78	0	<lmxll>	GT/TG	GT	AATTCTCTGGAACGTCTGCTGTTTTCTGTGGAAGAGTTTTCTTTGTAAAAAAAGAAAAAATGAATCAATAAATT
RAD262587	IntLG1	113.78	0	<lmxll>	A/G	A	AATTCTAGTGCAGTAGAGTGAGTTTTCACACGCTTGCTCACCTCTAACTTAGCAAATTTCTCGGCTTTATAGCA
RAD100415	IntLG1	113.78	0	<lmxll>	GT/TA	GT	AATTCTGGAGGGACGAGTAACAACAGTCAACATATCTTGGAAAATATAATTTGCAGTCGTCTGATTGTGATTCA
RAD264512	IntLG1	113.78	0.13	<hkxhk>	AT/GC	AT/GC	AATTCTTTTAGGGGAAAAAATATTTGACAGTTACTTACCTCACAATAATTGGCATAAGAAAGGTTGCATGTATT
RAD154133	IntLG1	113.91	0.14	<lmxll>	C/T	T	AATTCATTGTTTTAAGTAAATCTTACACTCTATAAGTCACACTTATAAATATACTAATTTCAGTTTTTTCCTCA
RAD266162	IntLG1	114.05	0.14	<lmxll>	G/T	G	AATTCCATGTTCCTCTGGGTGACACTCGATAATGAACAATTATATTAATAAATAATTAACAAATAATTGAATCG
RAD54268	IntLG1	114.19	0.14	<lmxll>	A/G	A	AATTCTCCATGGGGAATTTTTTCACATCACTCCCTATTCCATAATGACAAAACAAAACCAGATCTGTAATAACT
RAD155290	IntLG1	114.33	0.14	<lmxll>	ACC/GAA	ACC	AATTCTTCCACTCCTGATTACCTGATGGAGGAGGGAAAAAAAAACCCCGAAAGCTCTCACTAGTAGCGCTTAGA
RAD16133	IntLG1	114.47	0.15	<lmxll>	G/T	T	AATTCCATGCTCAGGAGGATTGAAGCAGTGTTAGATAACAATTGTGCTCACACAAAATACTGACACTTTGGACA
RAD124116	IntLG1	114.62	0.14	<lmxll>	C/G	G	AATTCTCCAATGAAGATGAGGAGACCCTGGAGGGCTACAGCACTGCATAACTTTCACTTTTTACACTCACCTGC
RAD110602	IntLG1	114.76	0	<nnxnp>	C	C/T	AATTCTTCCAATCCAAACATGGCAAACCATGTGCTCATAGACCTTGCTTTGTGTACAGGGGTATTGGCCGAAAC
RAD54037	IntLG1	114.76	0	<lmxll>	A/G	G	AATTCAACATTAATGCCCATGGATTAGGAATTATAGAATTATGGAACTATGTTATCTCTTTTGTGTTTATTTTA
RAD252303	IntLG1	114.76	0	<lmxll>	AC/TA	TA	AATTCATGCAACACAGACATAAAAAATATAAATAGAAAGCTTGATATGTCTTCTTTTAAATAAATTAATTCACA
RAD13482	IntLG1	114.76	0	<lmxll>	G/T	T	AATTCATCTAGCATCTGAAGCATTTAATGCCTAAAACGTTTCCTATAATTTATAGCTTATGTAAAATGTCCAGT
RAD264379	IntLG1	114.76	0	<lmxll>	C/T	T	AATTCTAAAATGACCTTGACTACATAGAAATCCTAAAACTTTACTCCCCTACCATTTTTATACAATACTGCTGT
RAD100590	IntLG1	114.76	0	<lmxll>	A/C	A	AATTCTGTCAGTGCAGTTCCAAGCAGGAATACAAGTATTCTTTAAATCATCCCTACCATCTGTTATAAAAAAAA
RAD254384	IntLG1	114.76	0	<lmxll>	C/G	G	AATTCATGAGCTTGTCACTCACCGGGACACATCTGTCTGGGAAAACTACAACCTAAACAAAAGTGCAGTGCAGC
RAD86232	IntLG1	114.76	0	<lmxll>	A/G	G	AATTCTCCTGGGGTCAGCTTCTATAAGATAATGGAGGTGCTGTGCTGGAAGGCTGTATCATGCCACTGTTACCC
RAD266737	IntLG1	114.76	0	<lmxll>	C/T	T	AATTCCAGGAGGCCTAGAAACAGTAGCAGTGAGCACTGTAGAGAAAGGCTAAACGATTAATTTCGGGTCTCGTC
RAD34921	IntLG1	114.76	0	<lmxll>	A/C	A	AATTCTGGTTACAAAGAAGATGATTCAAAAATGTGAAAAAAAATAGATATATATTTAGAAGTCCAGGCCAACTT
RAD261339	IntLG1	114.76	0	<nnxnp>	C	C/T	AATTCTACAGAAATCAAAAATAGAAAATTGAGACTATTCAGGGAAACAGACTTGGAGAACACTGCTTTGCAGAA
RAD174896	IntLG1	114.76	0	<lmxll>	A/T	T	AATTCAGCTCAACTTCAAGCTCTTTCAGCAAGGAATCATTATGATACATTGCAGTGTTGACAGTCTGTTTCTGT
RAD153953	IntLG1	114.76	0	<nnxnp>	T	G/T	AATTCATAAATCCATACAACAGCTCGAACATTACCAAAAATTCTTTCACAACCGTGTGACAAATTGTTCGGTTT
RAD35674	IntLG1	114.76	0	<lmxll>	A/T	T	AATTCTCTTAATAGGATCAGACCAAATATTTCAATTACATTTAACCTTTACCTTTTTTAGCAGTCTTATTGGAA
RAD262166	IntLG1	114.76	0	<lmxll>	AG/TC	AG	AATTCTCTAGACATTTTATTCTCACACACATGCAAACACATTCTGTTTACAGCTATCAGTTCTTCTAAAAAAAA
RAD18838	IntLG1	114.76	0	<hkxhk>	A/G	A/G	AATTCACTTCTTTCAGCATCTTTTGTTGATTATTTTGTTAACTAAGCGTTCTTGGCTTGTATGTAGAGATTAGG
RAD117340	IntLG1	114.76	0	<lmxll>	C/T	T	AATTCACTCTATTCAAAATGTACTAAGCAACAAACTATTCAGTCCTCCATTAGGTTTTACAGGCACAAAGGCTG
RAD239063	IntLG1	114.76	0.5	<lmxll>	A/G	G	AATTCTTAATATAACAAATGGCTGCAGACAATTAAGTAAACACATCATTGCCTTGATTTGAAATATGCTTTAAT
RAD256385	IntLG1	115.26	0	<lmxll>	AC/GT	AC	AATTCTTAATCAATAAATTGATTATGGTATATGAAGCACTGAAGTAGGTCTTAAACCCCAGAGAACCACTTTGA
RAD82654	IntLG1	115.26	0	<lmxll>	A/T	T	AATTCATTATGCTAGCAAAAGGCCAGTGGTATTGAATTATATTTGAATACAATTAGTAATCATTTTGTGTTTGA
RAD18630	IntLG1	115.26	0	<lmxll>	A/G	G	AATTCCTTCAAGAACAATTCGCCAAAGGGTTTACTTCTTCCACCCTGAAGGTTTATGTGTCTGCCATTGTGGCC
RAD157670	IntLG1	115.26	0	<nnxnp>	C	A/C	AATTCAAACTGAAAAACTAGAACAGGCCTGTAGCATGGGCGCTTGATAATCACGTGACAAACGTACAGGCGTCT
RAD23972	IntLG1	115.26	0	<lmxll>	CG/TA	CG	AATTCCTCTCTAAACCTTAACAAGTTTCTACGAAATAATTTAAAGCAGATGCAAGTATTTAAATGTATAAACAG
RAD107305	IntLG1	115.26	0	<lmxll>	GT/TG	TG	AATTCTATTGTTAAAAATAAGTCGCTCCATCTAAAATGAAATAAGCAATTTGTTGACTAAATTTACCACCCAAA
RAD7850	IntLG1	115.26	0	<nnxnp>	C	C/T	AATTCATTTTTATTTAATAATTATAGTGATCATGAAAGTTTTTTTCTGTTAGTCAGGGCAGCTGTGTAAACATA
RAD144580	IntLG1	115.26	0	<lmxll>	C/T	T	AATTCTCGACTGTGTGAGGTAATTATTCAAACCACCGATAGTTAAATGTTTGCCAAGAAATTCTTATTTAATTA
RAD37670	IntLG1	115.26	0	<lmxll>	C/T	C	AATTCACTAGGTGGCATCAGGTGTCAGGACTTGGAGCCTAAATCAAACGTGCTGTTTGTGCGCTTTATCAGCAT
RAD149832	IntLG1	115.26	0	<hkxhk>	C/T	C/T	AATTCAATTAAAAATGTCAAATAATAACCTTATTTACATGTAGGTTAGTGCTGAACCACCTTGTATTGTATCAA
RAD239787	IntLG1	115.26	0	<lmxll>	GT/TC	GT	AATTCAGCGAGACAAGCCTTGTGTACTTTGTGTCACAGGTGGGCTCAGTGGAGGAGTTCCAGGGCCAGGAGAAA
RAD260732	IntLG1	115.26	0	<lmxll>	C/T	C	AATTCACGTTCCCAACAATTTAAGCTTTAAGATTTCCTGATTAAAACAATGATCAGGTTGTATTTGCCTGTGAA
RAD176048	IntLG1	115.26	0.5	<lmxll>	G/T	T	AATTCCAGCACTGAACTGTCTGGGCAGTTAACTGGACGTAAGTGGTGTTGTTCACACCATGCAGTTAAAAGGCG
RAD32031	IntLG1	115.76	0	<lmxll>	A/G	A	AATTCCTTTTATAAATCAAACGTGTACACCAGGTGCATCACAAATAATCACAAGGCTTCGCTAGCTTTGGGCAA
RAD31362	IntLG1	115.76	0	<lmxll>	A/T	A	AATTCCCTGCCCACCATGAGTGAGAACTCTCCTCCTCCTCACTACTATCACCTGCTCTTCACTATGGTACTTTA
RAD242727	IntLG1	115.76	0	<lmxll>	A/G	G	AATTCTAAAAAAAATTATTATAAGGTTGTATTTCTGAATTAGATTAATGTAATCTTTTTGAGGTTTGATGTGAA
RAD252575	IntLG1	115.76	0	<lmxll>	C/G	C	AATTCTATGGGTGGAGCAGGGCCGTTTCTATGTAGAAGTACAGCTCAGCTCAGATGCAGTTTTTTCACGTTATC
RAD18627	IntLG1	115.76	0	<lmxll>	G/T	T	AATTCTGCTGTTTATCAGACATATAGGCATAGGTTTTTAGGCATAAATGTTACAATGCAGAACTACTTATTTTC
RAD259359	IntLG1	115.76	0	<lmxll>	A/G	A	AATTCAAACTAGCACTTTGTAGTGATATAATTGTGTCTCACACAAATAATTTTAGAAACCATTATGTTGACTTT
RAD20529	IntLG1	115.76	0.5	<lmxll>	A/G	A	AATTCTATATAAAAACCTTATTACAGATGTCACTATTTATTTATTAAGCCTAGAATCATAGGCATTCTGTTTAT
RAD155064	IntLG1	116.26	0	<lmxll>	A/C	C	AATTCAATCTAACACCCTCTTGCTCTTTGCTCGTGTAGGGTCAGGAGTTCACTTTCACCAGTGAGCAATCTAGC
RAD249335	IntLG1	116.26	0	<lmxll>	G/T	G	AATTCATTTACAAATAAAACATTTAAATGTAGATAACTGTTGCTTTTGTTGTGGCTGTCTCTATACTCTAAAAA
RAD28548	IntLG1	116.26	0	<lmxll>	AT/TG	TG	AATTCATTTTTCAATAAAAATTGAGAGAATCTGGGTCAGGGAGGACCTTTGAGAGATTTACTTTCGAAATCCCA
RAD232176	IntLG1	116.26	0	<nnxnp>	T	C/T	AATTCTCTCACACTCTTGCTAATGGCAGTTTGCTTGCAGCAACCAATTAACTATTTAATTGGAGATTCTGAGCC
RAD229514	IntLG1	116.26	0	<lmxll>	A/G	A	AATTCAGAATGTTATGTTGAGGGCAATACATTGGTGTTGTGGACAACAATACTGCTTCACAGCTCTGTCTCGAG
RAD149260	IntLG1	116.26	0	<lmxll>	C/T	T	AATTCCTAGTTTGATGAATTTACTGTCTTTGTGAACTTTTTCCACATCCAAAAAATATAAACCGCCATTTGTTT
RAD142289	IntLG1	116.26	0	<lmxll>	A/C	C	AATTCATATCAGGCTCTAAATCTATTACTTCCTCTACAGCATTGTTGCTTTGCTGTAGATAAACTGGCCAACTT
RAD56469	IntLG1	116.26	0	<lmxll>	A/G	G	AATTCCAGGTGATATTAGAAGCAAACCTTTAAGATTCTGGTGCACGTTGGTCATGCAATTCATGCAGATTGTTC
RAD207736	IntLG1	116.26	0	<nnxnp>	TA	GG/TA	AATTCCCTGTATCTAGACCTTCCCTTGTTAAAACATTTGAAATATCAGCTTTACCTAATTAGAATTTCAAATCA
RAD88085	IntLG1	116.26	0	<lmxll>	A/G	A	AATTCACATTTCCATATTACTGAACAGTGTATTAATGTTAAAATACCACACCAGCATTTGTTAAAGCAGAGCAA
RAD272970	IntLG1	116.26	0	<lmxll>	A/C	C	AATTCTGAGGCCTAATGTGGACTGGAAGTACACTGAATGAATTATATGGGACATCGTGGCACCAAGGACAACAA
RAD84502	IntLG1	116.26	0	<lmxll>	C/T	T	AATTCCGAATATTGAATGGATTCTGAATATATTGAAGAGATTCCGAATATATTGAATAAAAATGCCTTGTTGCA
RAD40071	IntLG1	116.26	0	<lmxll>	A/G	A	AATTCATAGCATACTCATGATACTGTAAACATGACAGTACTGGCTACAGGTTGGATGGACTAATTCTGTCCAGA
RAD180583	IntLG1	116.26	0	<lmxll>	AG/GA	AG	AATTCATTGTTTATTGACAAGTCAGGATACATAGAAAGCAACATGAATCAAACGAGTTTAAATCCAGTATTTGA
RAD118828	IntLG1	116.26	0	<lmxll>	G/T	G	AATTCACTTTCAGTCAGAGTGATAATTATAGCCTCTTCTCATTTGTCCCACCTTCAAATATTTAATTAAGAAAT
RAD252806	IntLG1	116.26	0	<lmxll>	AA/TG	TG	AATTCTGTATTTTATTAACATTTTTCTTATTACTGAATTTCATGCTGTTTGTTCATTTAAGACTATTTTCGATG
RAD270110	IntLG1	116.26	0	<lmxll>	C/T	T	AATTCATCATTCAGGCTGGTGCTAATTTTCTCTCTCTCTCTGCATCCCAGGTCATCAATATATTTTATGGAGAA
RAD129868	IntLG1	116.26	0	<lmxll>	A/G	G	AATTCATTTCCATCTTATCAAAAAGCAGGAGTGTAGCAATTTAGCTACTGTAACAAGCACACCGATGAAAATAT
RAD165629	IntLG1	116.26	0	<lmxll>	C/T	C	AATTCATACACCATTTTTGGATATATTAAAGTTTCAGATTCTAATCCGTGTCTGGGTTTTTTTGTGTGCGCGCC
RAD77270	IntLG1	116.26	0	<lmxll>	AG/CT	CT	AATTCAGTTTCACATTGTGACACTGTACAATACCACATTGATTTCCATTCACAACATGTTAACACACGTTATTC
RAD127015	IntLG1	116.26	0	<lmxll>	A/G	G	AATTCTGTATGAGACTGCTCAGCCTAATTCCACTGTTTATTATTGCATCTTATACTATAGTGCAATTGAATTTT
RAD64419	IntLG1	116.26	0.5	<lmxll>	C/G	G	AATTCCTTTTCAACAGCTGTATGTATTTAGAATAGGTTCTCTTGTTGAAGTGTGCTCCAGGCCAGTCCTATATT
RAD130450	IntLG1	116.76	0	<lmxll>	A/G	G	AATTCTTGTATGTCGACCATATCGGCAAAAGCAGATTTTAATCATATAAATTGACGTTACATGCTATAAGAGAT
RAD222842	IntLG1	116.76	0	<lmxll>	AC/GT	AC	AATTCCTTTATTCCTCCATCTCCACCATCCTTCTCCCGGCCCATTTTAGCCATAGTGTCCGGTGTCAGACTGGT
RAD233791	IntLG1	116.76	0	<lmxll>	C/T	C	AATTCTCAAATCTCATGCAGCTTTTAATACATTATCACATAATAGAATTGATGTCCTAATCCAAAATGATTCCA
RAD207841	IntLG1	116.76	0	<lmxll>	A/T	A	AATTCAATCATGCTTATTATGCATACACGGTTTATAAGTACTAAATTCCCTTATTGTTACTGTAATGATAATAC
RAD23434	IntLG1	116.76	0	<lmxll>	CC/TA	CC	AATTCAAGGTTGCCTCCACCTGCTTTCCCATCGTGCTTCCAACACACCAACCCTAACTAACCCATAATGCCCAG
RAD123999	IntLG1	116.76	0	<lmxll>	G/T	T	AATTCAGCAGCTCTGGATTCTTTTTTAGTTGTTTTCAATAGTTTGTTTTAGAAATTCTTGCAATTGTTTTTAGT
RAD76005	IntLG1	116.76	0	<lmxll>	GC/TT	TT	AATTCATGTGTGTAAGAGGGCCATCCATTTTGACTCTGCTCAGCTGTGAATATGGTATGAACCATGGGCTGTCA
RAD234121	IntLG1	116.76	0	<lmxll>	G/T	G	AATTCATGAATATTGATAAAAGTGCCAAAGCTTTTGCTATGTGCTTAAGATAAGCAGTAAGAATAAAAAAAAGG
RAD128298	IntLG1	116.76	0	<nnxnp>	C	A/C	AATTCACCGCTTCAGTCCTGCATTTTGTGTTGAACTTTATTTTACATGCCTAAAAAGAGGTTTGAGAGAAAAAT
RAD134194	IntLG1	116.76	0	<lmxll>	A/G	G	AATTCACACCTCCACACACACAAACACCCACATGCACATGCACACACAAACAATTACATTCAACACAAACCTTT
RAD51934	IntLG1	116.76	0	<nnxnp>	A	A/G	AATTCAGAGTAGCATTTCCAGACCCTTATTTCTGTGAGAAGACATTAGGGGAGAAACTTAAATCTGGAGATTTG
RAD182123	IntLG1	116.76	0	<lmxll>	A/G	G	AATTCATTAATACATATTTAGTATATACAATAACATCATCTGATTTGGAATAGACTATAGGTCCAAGCATTTTT
RAD48634	IntLG1	116.76	0	<lmxll>	A/G	G	AATTCTCAGACCATGCTGAGAAGGTAAACATTTCTATCTGGGGTCTTTTCTGGTGTTTCTGATGGTATATTGGT
RAD248150	IntLG1	116.76	0	<nnxnp>	TA	AC/TA	AATTCTTGATATTTATTATTCACTTATTCATTAATGATATTGTGATTTGTGGTGAGAGTAGGGAGCAGGTTAAG
RAD141242	IntLG1	116.76	0	<lmxll>	A/C	C	AATTCCAGGGTAGTAGGTGCTGACAAAAAAGTCAATATCATACATTCAATTACATTTAAAGAGGGATTTATAGT
RAD17983	IntLG1	116.76	0	<lmxll>	C/T	C	AATTCCAAAGCAAAGACATTTTTCTCTCAGAGTCTCTCTAATGATCTCAGGAAGGAATGCTTGGGCCATTGGTA
RAD258264	IntLG1	116.76	0.5	<lmxll>	A/G	G	AATTCTGAAATGCAACCCAGCCATTAGGGTTGCACAAGCCAGTGCACTCTTAGTGCCGGTCCCAAAACCGGATA
RAD129918	IntLG1	117.26	0	<lmxll>	C/T	C	AATTCCTGTTTATTCAGCTTTAAGAATGTTGTAGACACATGTTGGCACTGATGGTTACTGAGGTCAGGGCTCCA
RAD71181	IntLG1	117.26	0	<lmxll>	C/T	C	AATTCTCCACATCTCGTTAGAGAGGCAGAATCCCGAGCCAGGCTCGCACTCGATCCTCTTTAGACATCTGGACC
RAD248133	IntLG1	117.26	0	<lmxll>	C/T	T	AATTCACCAGGGCACAACTGCTGCATGGCTTCCAGCATGAGCACTCTGTGCACGAGTGTGTGCATGTGTGTCTG
RAD159051	IntLG1	117.26	0.51	<hkxhk>	C/G	C/G	AATTCCTTGGATCATTTTCAGTTTCCAGTTACTTGTCTGTCCGTTTCTCTCTCTCTCACTTCATCTGTCTGTGT
RAD102986	IntLG1	117.77	0	<lmxll>	A/G	G	AATTCCATATCCTTCCAAAATTGAGGAGAAAATACAATGAAATAAAATGCAAAAATGGCCCTCTTTATCTTGAC
RAD120895	IntLG1	117.77	0.5	<lmxll>	ATC/GGT	GGT	AATTCCATTTTATCCAGTCTTCAAGCTTTTTTGAAAATGGGGTTGTAGATATTTGGCATTTGTCATTGTTTGTG
RAD197794	IntLG1	118.27	0	<lmxll>	G/T	T	AATTCTGAACACTGCTGCATTACTAATTGAATGAACATTAAATATGCACAGTCTTCCTCCTAGTGCCGACCCAA
RAD19628	IntLG1	118.27	1.02	<lmxll>	CG/TA	CG	AATTCATTTGTGCTGATTGCTGTCCTGATTATTATAAATACCAGTAATAAAGCATGTGAGGAGGAAAAAAACAA
RAD133549	IntLG1	119.29	0.5	<lmxll>	A/C	A	AATTCCCCATTCACCAAGTGAGGAATTTATTTCAGCTTCAACCAATGGAAGAAAAATCTATTCGGATAGAAAAC
RAD39012	IntLG1	119.79	0	<lmxll>	AT/TC	AT	AATTCCATAATATCTTATTTGTGCTCTTTTTGTTGAAATGTACAACTGATCCTCGTTTTTTTATTTGAAATAGC
RAD252607	IntLG1	119.79	0	<nnxnp>	A	A/G	AATTCATATATACCATACAGAAGAAAATTCTAATATTGTGCATTTTTAATCATTGTAACCCAAACTATATTTTA
RAD2269	IntLG1	119.79	0	<lmxll>	G/T	G	AATTCAATTTTGGTTTACTATCAAAACATCTGGCTACCCTATAGCTTACTCACAGTGAGTTAAGGCTTTTAAAA
RAD71023	IntLG1	119.79	0	<nnxnp>	C	A/C	AATTCCACCAAGTAAACATCTTAAAATAACTATTAGATTGATTAAGAGAAGTTACCTTGCCTTAACCTCATTCT
RAD112178	IntLG1	119.79	1	<lmxll>	A/T	A	AATTCATCGAGTCTGTCTACTTTGCTTTACAAAAGACATCCAGGGCCAATTTAATCTAATCAACAATCTCCTGT
RAD121255	IntLG1	120.79	0	<lmxll>	A/G	A	AATTCACAAATAAATGTACAGGTTTATTTAAAAAAGTGAACAAACTATTAGATAAAAAAAGCGAAATAAAAACT
RAD148149	IntLG1	120.79	0	<lmxll>	A/G	A	AATTCCAATTTTTTTTCTGTTCATCTCAAGGTTGAAACGTTATTTCAGACAGGCATGAGCAGAATTTATGATGT
RAD140850	IntLG1	120.79	0	<lmxll>	C/T	C	AATTCACACCTGACTACCCCATCATCTATAGAGAATAGTTCAGTTCTACCCAATCAACTCCTTTGGGAAATGGT
RAD8837	IntLG1	120.79	0.5	<lmxll>	AC/CT	CT	AATTCTGATTCCCACATACTTACATTAGTCCTGTGCCTTTCAGAAAGAACTCCTAATATCAACTTGTGACGTGT
RAD5710	IntLG1	121.29	0	<lmxll>	C/T	C	AATTCTCCTCATACAAAACCACTGATTAATTTAACCATCATATGGTTTTTATAGATCTGTAAGATGCAATAACA
RAD241597	IntLG1	121.29	0	<lmxll>	G/T	T	AATTCTGCTATATATATCTACTTATATTTCAAACATATTCTATTCATCAGATGGTTTCGGCAGCATGATTACAT
RAD8416	IntLG1	121.29	0	<lmxll>	C/G	G	AATTCATTAGTTTTTGAGGCAGTTTACACTTCACTTGCACATGCAAGTACATAAAAATAGAGATGACAAGCACT
RAD127590	IntLG1	121.29	0	<lmxll>	AA/TT	TT	AATTCCCCAAAGGATATAATCATTAGAAATTTTTTTTACTTACAGAAGATGTGCAAGAGCTCATAAATATTTAT
RAD269862	IntLG1	121.29	0	<lmxll>	A/G	G	AATTCCCGAAGATAAAGTTGTACCAAACAGCTGTTATGCAATGTTTATTTAAAATATTAATCAGGCGAAGTGCA
RAD97003	IntLG1	121.29	0	<lmxll>	G/T	G	AATTCAATTTAGGGATGACTAAGAGCTCAATTAATAATGCTAAATAAAACAAGAGGAATGGAGTTGTTTTGGAA
RAD241193	IntLG1	121.29	0	<nnxnp>	A	A/C	AATTCAGATCCGTGGTGCACTAACCTCAAATGATTTTTTATAGTGTTTCTCACTTTCTAGTGTTTATAATCTAT
RAD265752	IntLG1	121.29	0	<lmxll>	AT/CA	AT	AATTCCAGGTGGATAAATTTGTCTGTCACACTCACACTCACACACACACCCACACCCACACCCACACACTCACA
RAD68833	IntLG1	121.29	0	<lmxll>	AC/CG	AC	AATTCTAAATACATTAAAAATCCATATTCGACCAGGGAATAAAAAGCAATACTGTGACGTCAATTTAGTGTGAC
RAD56053	IntLG1	121.29	0	<nnxnp>	C	C/T	AATTCACATACACATGTATCAGCTTGAGCATCCATCCATCCATCCATCCATCCATCCATCCATCCATCCATCCA
RAD61883	IntLG1	121.29	0	<lmxll>	CC/TT	CC	AATTCTTTCTGTTTGCTGAATACTGTACATTTTTGCCTCAGTCTTTTGGTTGATGGTGCACATGTATACTTTGG
RAD49965	IntLG1	121.29	0	<nnxnp>	G	A/G	AATTCCATGGTGTTGAAGTATGGAATGGTTGCCATGTTGGTGCAGCATTCCTTTTACCTGGAACAAGTCTCAGA
RAD118087	IntLG1	121.29	0.5	<hkxhk>	G/T	G/T	AATTCATATAGATAGATAGATAGATAGATAGATAGATAGATAGATAGATAGATAGATAGATAGATAGATAGATA
RAD132859	IntLG1	121.79	0	<lmxll>	A/G	G	AATTCTTTAACGTTATCATGCATGAGCAAAACAAATCTTATTTCCGGTACACCGTAAGTACCCACAGTGACACT
RAD101418	IntLG1	121.79	0	<lmxll>	AT/GA	AT	AATTCTTTGCGGTTAGAGTCAATATTCTCTTCTGACAGTATGTTTTTTGATGTAGAAACTCTGTTTGCATTTTT
RAD119805	IntLG1	121.79	0	<lmxll>	AA/GT	AA	AATTCAAGTAGTCTGGAATGAACTTGAACGTCGACTTTGCACATGCACTTCTCGCTCACCATTCGTGTCTGATC
RAD35370	IntLG1	121.79	0	<lmxll>	C/T	T	AATTCCGCTCTTGATGCCCATCCACCTCAACGTTTAACTTGCTGAGTATCCTGCTTTCCTGCTCACCACAAAGG
RAD294251	IntLG1	121.79	0	<nnxnp>	-	ATT/CCC	AATTCCCCCAATCCCCTCAGTTTTCATTGTAATAAATTAGAAACAACCATTAAGGAGGATAGAATATTGCCGTA
RAD107552	IntLG1	121.79	0	<lmxll>	C/T	C	AATTCCCCCAGATTTATGTACTCCAGAACTATGTTCCCCAGAAATGTATGAAATTGTCATCCAAACAAAAATGG
RAD157793	IntLG1	121.79	0	<lmxll>	A/C	A	AATTCAGTGCAGACCAAAAAGTCATCTATTGATAGCTGAGCAGAGTTCCTGACAGTCCAAATTATAATATGATA
RAD64185	IntLG1	121.79	0.5	<lmxll>	C/T	T	AATTCTGTGCTTAAACTCTGAATTTTGGTTTTAATTATAGTGTATCACCATCGCAGACCTAATGTTTAATGTCA
RAD47594	IntLG1	122.29	0	<lmxll>	A/G	G	AATTCTAAAGTGTATAGGGATATACTTTCTGCTCAGATTCAGCCAAACGCAGCAAAGTTGATTGGACAGCACTT
RAD102559	IntLG1	122.29	0	<hkxhk>	A/G	A/G	AATTCATCCGGCTGCTTCTGTCTTCTGTCACATTATCAACAAACACTTGTGACCCAGTGCCATTGGAAACCATG
RAD97798	IntLG1	122.29	0	<lmxll>	A/T	T	AATTCTGACCGAAAATATGAGGTGTCATGACATTGATTTCTGTGAAATATAATATCAATAATTTCATGTTCAAA
RAD218792	IntLG1	122.29	0	<lmxll>	C/T	T	AATTCTGATTTGTAGATATCAGATATACTGTGTAAATATTGCTGTTATTTTCAAATATTTATGTGTATTATCCA
RAD131637	IntLG1	122.29	0	<nnxnp>	A	A/T	AATTCTTATAATATAAATTTTTTTTCAATCATATGTAAATAGGACATTCATAACATGCAGCATAAAGTCACAAT
RAD258948	IntLG1	122.29	0	<nnxnp>	G	A/G	AATTCAACAGCGCTGTGGTTTAAATATTTATAAAAGCTTACTTGAAATAAGCCTTTGCTCAACATGGCATAATA
RAD42240	IntLG1	122.29	0	<lmxll>	G/T	G	AATTCCCCATGCTTGTGTGTGTATGTGTGTGTATGGCACTCTGCACAAGACCATTTTCCCCTCCATGTATTCTT
RAD13617	IntLG1	122.29	0	<lmxll>	A/G	G	AATTCCTAAATTTATGTTAAGCTTCAACTAAACATGAATGAGAATTAAAATTATATTGCCAGTGGACTAATTCA
RAD40201	IntLG1	122.29	0	<lmxll>	A/G	A	AATTCAGTAGCATTTTGACTGAGGGAAAAAAAAGTGCCAAACACTGTGAAAGAAGCAAAATCATTGAACGATCA
RAD17305	IntLG1	122.29	0.5	<lmxll>	A/G	A	AATTCAGTGTGAGCAAATTTGGTTATAACTGATATAATAAATGAAAGCTCATAAGAGCATCGGAAAAACAGAGA
RAD9137	IntLG1	122.79	0	<lmxll>	C/T	T	AATTCACTTTGCATCACCTTTAACTTACAAAAAATGTGATATATACATAAAAAAACGACATACGCCAAACAAAA
RAD266039	IntLG1	122.79	0	<lmxll>	A/T	A	AATTCCTGCCTGGCAGATGAGGGCCAGGGGACCTGTTAATCCTAGTCTGCCTACAAAATATGGAACAAATGGCC
RAD271681	IntLG1	122.79	0	<lmxll>	A/C	A	AATTCATCCACGTTCTCCACCTCTTCTCCCTGCAACCGCACCATTCCACTTCCCTCCTCAACTTCTTAACCTGC
RAD136867	IntLG1	122.79	0	<lmxll>	A/T	T	AATTCAACACAGAAAGAAATAGACAACAGACAATCTGCCCTTCTGGACTGTCTAGGATTGTGACAAATTATTAG
RAD103980	IntLG1	122.79	0	<lmxll>	A/T	T	AATTCTGAGTTTGTTATTTTTGTTTTTATGTTAAACATTTTATCAACATCTACAGTCTGTTCGTTTCTTACGGT
RAD181587	IntLG1	122.79	0	<nnxnp>	G	G/T	AATTCAGGCAGGTAGTCCGATCATGACATCCTCAAACCATTATAATAATTTTTCCACGGTCCATAACAAAATGA
RAD12297	IntLG1	122.79	0	<lmxll>	AA/TT	AA	AATTCAGAGCGCAAGAGGCATCCTATACTAGTTTGGCCTTCTCTCCAGGATATCTGTACATCTGAACGTTGGAG
RAD229988	IntLG1	122.79	0	<lmxll>	A/C	C	AATTCTTGATTTTCTTTTTTTTATTTTTAGTGCATCTTTAGTGCATTATTATTTAAGGTCTTTATTTTTAGCGC
RAD17896	IntLG1	122.79	0	<lmxll>	C/G	G	AATTCATTTGATAAACAAATGTTAAGTCAATATACAGTGCCCTCCACAATTATTGGCACCCCTGTTTAAGATCT
RAD54366	IntLG1	122.79	0	<lmxll>	C/T	C	AATTCAGTCTCTTCCTGTTGAAAAGTCTGATGGTAAGAAACTATTACACAGGCTGGATGTGAGGCTCAAATGCT
RAD134596	IntLG1	122.79	0	<lmxll>	G/T	T	AATTCATGAAGAGCCTGGTTGTGTTAGAGAATCTGAGACAGGTATAGATTTAGCAGCATTGGCAGCTACAGTGT
RAD68673	IntLG1	122.79	0	<hkxhk>	C/T	C/T	AATTCCCTCCACCTGCAACTGTTTGTTTTTGTGTGCGTGTGCATTTTTCCGCTGCAGGTGAAGTGTGATCAGTA
RAD29763	IntLG1	122.79	0	<lmxll>	AAG/GGA	AAG	AATTCAGGACAGGGCATCAGCTTTCCCATTCTTGGAGCCTGATCAATATGTGATCATGTAATGGAAGTAGGTAA
RAD260346	IntLG1	122.79	0	<lmxll>	A/G	G	AATTCAGGCCAATGAGGTAAGCGATTTTATCAGCCACTGGAAAAATAAGGTTTAAATAAATTATTTTATTTATA
RAD23670	IntLG1	122.79	0	<lmxll>	A/G	G	AATTCAATTGTAAAAAATGTATCCAAATGAATGCTTTGCTGGGGTAGTGAATGTGCTTATTCTGTACTGTGTAT
RAD137230	IntLG1	122.79	0	<lmxll>	A/G	G	AATTCCAATATAGACGCATCAAGGCTTACCTTCCTAATGCTTAACCAAAACTGAAGACAGGTGATCGGGATCAT
RAD107974	IntLG1	122.79	0	<lmxll>	C/T	C	AATTCAAGACCATGTTTGTGAGTAGGTTCCTCAGGAGATTAAATCTATAAACATTTTTCAATTCAATCTTTTCA
RAD236896	IntLG1	122.79	0	<lmxll>	C/T	C	AATTCCTTCACGATCCACGTTTCCTTAAGTTGTAGATAGGGGTCTTTGCAAGCGAAAAACCCAAAAAAGTGTTT
RAD91637	IntLG1	122.79	0	<nnxnp>	G	A/G	AATTCCATAGGCTATGGGGTTATAGGTAAGATATAAGTACGGTATCTAAATCTGTAAAATGGATAAATACTGAC
RAD241327	IntLG1	122.79	0	<lmxll>	C/T	T	AATTCTCAATGTCGGTAAGTCTGCTTGTTGTTACAGGGTTTAACATGAGCTTTCCGCAGTTTAATAAGACGACG
RAD26244	IntLG1	122.79	0	<lmxll>	C/T	C	AATTCATGTGGAAGTGCCTTGTTAGATTCTTTATCACACTGAAACAGAAAGCTCATATTTTTGGGGGTGACACC
RAD266271	IntLG1	122.79	0	<lmxll>	A/G	A	AATTCACAGCCTTTGCTCAATACTTTGTTAAAGCATCTTTGGCACCAATTACAAGTCTTTTTCAGTATGATGCT
RAD68039	IntLG1	122.79	0	<lmxll>	A/G	G	AATTCTTGCCCTATAAAAACAGCAAGGACATCCCCTGCAGCACAAAAGACAATAGTTAAGTCAACCATGCATAT
RAD40163	IntLG1	122.79	0	<lmxll>	A/G	A	AATTCATTTTGATATTTTAACTGGTACTGTAACCGACACTTGGTGTTAGTTCTACACTGTATTATTAACTACTT
RAD265019	IntLG1	122.79	0	<lmxll>	C/T	T	AATTCTGTTTTCACTTTGTCATTGGGGTGCTGAGTGTAGCTTAATAAAAAAAAATCTATTTGAATGATCAGACG
RAD242635	IntLG1	122.79	0	<lmxll>	G/T	G	AATTCCTTTTGGTTTCTGCAGTATATGAGAAAATTGCTGCTGTGTGTTATCCCAGATGAATCTTTACTGATATG
RAD97969	IntLG1	122.79	0	<lmxll>	A/G	A	AATTCTTTAAATCATACTAGACAAAATTTTATTCACAGAAATTGATTACTAAATTGATCTAGTAATTTATTTTT
RAD253003	IntLG1	122.79	0	<lmxll>	A/C	A	AATTCATAGTCATAGACAAACCTTTGTAGAAACAAGAAACAAAATATAATGCATATCATAATTAGATCCAAAGC
RAD88312	IntLG1	122.79	0.29	<hkxhk>	C/T	C/T	AATTCTTCTTTATTATATTTGCCATTCTATTATTGCTCTTACTAGGTCTCAGTCATTATCACAAAGCTATTTTA
RAD241528	IntLG1	123.08	0.28	<lmxll>	GT/TC	GT	AATTCACTTCACCAGAATAATTGTATTACTTCATTGTTGTCAATATTAATGATACAGATCCAAAACAATGCAAA
RAD107633	IntLG1	123.36	0.29	<lmxll>	A/G	A	AATTCTTGTTTAGGAAAATGCATTTCACAGGAGTTCTGTATTGAAGGCAAGAATGTTAAGCCATGTTAAGCCTA
RAD37536	IntLG1	123.65	0.29	<lmxll>	A/T	A	AATTCAGTTTATAATTCTGGCTCTACCACTATGACTTAGTTTGACTTTCACAACATAAATGAAATCTTAATGAA
RAD22971	IntLG1	123.94	0.29	<lmxll>	CGA/TAG	TAG	AATTCTTATGTAGTTGGGTTTTTTTTTTGGTTCTGGGATTTTCAGCTTGCCTCCGAAGCCAGATAGAGGCGTAT
RAD20773	IntLG1	124.23	0.3	<lmxll>	AA/CG	CG	AATTCAGATGAGTTACTGGAATAAGAAACCCCCTGTTTTTCTCACATGGTGCTTAAAAGAGGTGATAATAGCAA
RAD250979	IntLG1	124.53	0.28	<lmxll>	A/G	G	AATTCAGCTTTATTTTAAAAACTTGACGTTCTGAAATGCGATTAATCTGACGGACGAATCACACACCGGCACAC
RAD189687	IntLG1	124.81	0	<nnxnp>	C	A/C	AATTCCAACACTGTTTGTGGTCTATACCATACACCAAGTATGAAAATTCAGATCATTTTTAAAGCCCTTTGCCT
RAD57060	IntLG1	124.81	0	<lmxll>	C/T	C	AATTCTTTCCTTGTCACATTTTTATGTAATGATGCTGCCCTCTGATCTCCTTGCCTGATGAGGGCGTGGCTTCA
RAD67446	IntLG1	124.81	0	<lmxll>	ATA/TGT	TGT	AATTCAGCTAGTTTTATTTAAATCTATGCAGCATACTTACACAATTTACATTTTTGTATCAAACTTCTGAACAA
RAD77905	IntLG1	124.81	0	<lmxll>	G/T	G	AATTCTGATTTCAAGGCTCCTTAAAAGGCCAAGTTCACAGAATAGCTAAAAAATGGGCACAAAAAAAGAATGTC
RAD10060	IntLG1	124.81	0	<nnxnp>	T	A/T	AATTCATCCAGGCAACTGTCTTTTATTTAACTATCAACTCATACTGTGACAATCACTGCAAATAATATTTATTG
RAD20398	IntLG1	124.81	0	<lmxll>	GCT/TTC	GCT	AATTCATGGCCCCGACAACCCCACAGACACCGAATCTATCGTTCCACCGATTCTAATACTCTGCTCCATTGTGT
RAD158383	IntLG1	124.81	0	<nnxnp>	C	C/T	AATTCCAGCAATGAACCGACCAGGCAGTTAACTGGATCCAATCGGTACTTATCGATGCACCATCCACTGAACAG
RAD262308	IntLG1	124.81	0	<lmxll>	C/T	C	AATTCCCTGCACCGCAAAACCGCATGACACAAAGTTTCAGCCGCTTTGGATGCATACAGTTAATTTAAGTTTTT
RAD137334	IntLG1	124.81	0	<nnxnp>	G	C/G	AATTCTACCATTTTTAGAGGTTCTGGAACATTTTGTGATCATACATGGTCACGTTTAGAGGATGAGGCAATCTG
RAD174248	IntLG1	124.81	0	<nnxnp>	G	A/G	AATTCAGACCGTGGTTAAAGAGAAAATAGCTGCTACTCGGTGGTGTATTGTTTTACAGCTCTGAGCTCCCAAGC
RAD36297	IntLG1	124.81	0	<lmxll>	A/G	A	AATTCGCTGAGCTGGAAGAAGTGGGTTTAATTATGCGTGCCATTACTCTCCCATCTCCCCATGGCTGCAATATT
RAD246677	IntLG1	124.81	0	<lmxll>	A/G	G	AATTCAGTGACATTGTGAAAAATGCCATGTCGTGAAAGGGAATTTGTTAAAAAGTGTCTCGGTGAACATGGCGG
RAD18800	IntLG1	124.81	0	<lmxll>	GT/TC	GT	AATTCTTTCTGATTTGACTTGTTAGCACGGTGTCGTTTCGTCATTGCACTTGTGCGCCCGCGTCGAAGCCAAAA
RAD148492	IntLG1	124.81	0	<nnxnp>	C	C/T	AATTCAGTAGCATTGTGGTATGAACATATAAGATCCCCAGGACTCTGACTGTTTAAAAAAAACTCACTCCATGT
RAD173310	IntLG1	124.81	0	<lmxll>	A/T	A	AATTCATCTAGACATTATATCACTTTTATACAATAATGTTATTAAAAAAAAAATAATTAATTAGTGAAAACATA
RAD100496	IntLG1	124.81	0	<nnxnp>	C	A/C	AATTCTAATTCTCAAATCCTCAGAGAGTCTTTGCCATGAGGTGCCATGTTGAACATCCAATGGTCAGTATGAGA
RAD59108	IntLG1	124.81	0	<lmxll>	A/G	G	AATTCCTTCAAATTTAATGTTTCTGGGCTTGCGAGTTGATCCCATTTTTCTTTTCTTACTTGTTACTTCAGCTC
RAD262693	IntLG1	124.81	0	<lmxll>	AT/TC	AT	AATTCAAGAAAATCAGTCTGATTAAAGTAATTATACAGATTTGTGCATAAGTTTTTATTGCAGTTTCATTATTA
RAD33705	IntLG1	124.81	0	<lmxll>	C/T	C	AATTCAGCAAGCAACTGTGTATCCTGATGTGGTGAAAACCAGGCCTTGCAAAGCATACTGGGTAAAGGGGGGAG
RAD75373	IntLG1	124.81	0	<nnxnp>	G	A/G	AATTCATTCAAGGTCGGGTTGCTGTTTGCTTAAAATGGAATAATGGAAGAATGGAGGAATAGAATAGCTGCTCC
RAD29344	IntLG1	124.81	0	<lmxll>	C/T	C	AATTCTGGACTTTTTTGACCAGCACCTCATTTCCTTCTTTTTTTTTGCCTCAAGAGGAAAGGATGTGGAAGGAT
RAD89813	IntLG1	124.81	0	<lmxll>	G/T	T	AATTCTGGACATTCTGAACTAGTGTTATGTTCTCAGGACATTAGGCATTTATAGATTTAAAAATAATATCTCAG
RAD110423	IntLG1	124.81	0	<lmxll>	A/G	G	AATTCACATGCTTTAAGGACAAGCCACATCACGCTTTAGCACCTAATGACAGGAGGTTAAAACATCGGTAGCTG
RAD250419	IntLG1	124.81	0	<lmxll>	C/T	C	AATTCATCTTTGGGATGTCCTTTTCTTTGTCCTTGTAGTCTGTCTTTTTTGTGGGACATTCATTTCTTTCTCCA
RAD15606	IntLG1	124.81	0	<lmxll>	A/C	C	AATTCTAAGGCCAATTCAACACCTTGAACTATTTGTCATGTTCCTCCCTACATTTCTGAGCATTTTATTTTTTA
RAD265208	IntLG1	124.81	0	<lmxll>	C/T	T	AATTCAACACGCAGTGAGCCACTGGCGCCCAGCCTGTGAATATGAGATAGAGGACATTCTGTTTTGAAACACAC
RAD242296	IntLG1	124.81	0	<lmxll>	C/G	G	AATTCAATGTAATAAAAACATTTAAAACTAATTAATAAATTGTCATATACAATATGTAGCTTGTGTGTGTGTCT
RAD37550	IntLG1	124.81	0	<lmxll>	GT/TG	GT	AATTCTACATGTACTGTAAGCTCAACAGAAATTGTGATTTACTTGTCATAAATGTTCTGTTTACTACTTGAAAT
RAD9421	IntLG1	124.81	0	<lmxll>	C/T	T	AATTCTTCAAGGATGTGGCCTCCGAAGCCATTTCTCATTTCTGCTGACTTCAGAAGAGGCTGGTGTAGCCAAAC
RAD16299	IntLG1	124.81	0	<lmxll>	A/T	T	AATTCCCAGGCCATTGACGTAAGAGCTTAATTCAGCTGAGGTCTTCAGCAGTTCAGTTCAGAAGTATCCAGTTG
RAD155659	IntLG1	124.81	0	<lmxll>	A/G	G	AATTCAGTAATCCCAGGATAAGTTACAGAAGATAAAGTAAATGACTAATTAAAGTAAGGTATTGTGCATTTGGT
RAD12826	IntLG1	124.81	0	<lmxll>	A/T	T	AATTCTCTAATACTGCCTGGTAATGATGCAGATGGCCCTCGAATAACTCTACGAAAATGCAGTCTAATTATAAG
RAD48175	IntLG1	124.81	0	<lmxll>	AG/TA	TA	AATTCTTCATGTGGATAAATAAGTAGACCTTTACCACCTCTATGTTTGTCAGATTTGATCAGAACCAAACTGAA
RAD100058	IntLG1	124.81	1.17	<lmxll>	CT/TC	TC	AATTCCACACTTTTAAACCAGTTTACGCCTTCTACCAGTTTTATTGTGGATCCTTAAGCGATAAGGCAATAATA
RAD243934	IntLG1	125.98	0.58	<lmxll>	A/C	C	AATTCCTCTCTTCATCCCACACTTTGTCCTGTTGGTATGTTAGAGAAGCTTCCCAAGAAAATAAGCTTTTAGAC
RAD94656	IntLG1	126.56	0	<lmxll>	G/T	G	AATTCAGCATGAAAATACTGCTATTAATATTAGTTCCATAGTCACATAAAATTCAGCTGAAACAATATCTAATT
RAD93186	IntLG1	126.56	0	<lmxll>	AT/GA	GA	AATTCATATATTGTTAAGTCTTGGATGAACATCAAGCCACATTTGAAGTATATTTATGACGTAATCCAAGTTTT
RAD243963	IntLG1	126.56	0	<lmxll>	C/T	C	AATTCATTATGCATAATATTTCATCCATTTCTGAATGGTTGCTTTAATTTCCGAGTTGAAACCGGTTAATTTTT
RAD156623	IntLG1	126.56	0	<lmxll>	A/T	A	AATTCTAGTGTGCAGATTTTTTTATTTTAGATGACAGCAAAAGCCTTATAGCTCCAGTGCAAAGAATAATCAAG
RAD126017	IntLG1	126.56	1.01	<lmxll>	C/T	T	AATTCCTGTCATATTTGAGATATTGGGCTGTTATAATTGCAACAGAGTTTTTATATGAGTTTCTATTCATTCGT
RAD73708	IntLG1	127.57	0.13	<nnxnp>	T	C/T	AATTCATGTTCAGCTCAGCAACCTGTCACCTGCAGAAGTTCTCTGATGACTTTGTCACTGTCGGCCAGATCATG
RAD262366	IntLG1	127.7	0	<lmxll>	A/C	C	AATTCTATAACAGACACATTTAGGACAACATTCCTCCAACAAAACTTCAGCAACTAGTCCCCTCAATTCCCAGA
RAD79536	IntLG1	127.7	0.83	<nnxnp>	AA	AA/CT	AATTCTCATCATCATCCAGAGATGTTTTTCCGCACTTGTGCCCCTCGAACCACCTCGAATAACTCATTGCAGCA
RAD103778	IntLG1	128.53	0	<lmxll>	A/T	T	AATTCCCACCACTACAGAGAAAAGTATACTAAATCAATAATGAAATGTTTATTTAACATTCGAAAATCTAGCAT
RAD243689	IntLG1	128.53	0	<lmxll>	C/T	C	AATTCTGCTTTATTGCACAGTGCAAATTTTTGCTTCACCTTTTACAAACAAAATACGAAATAAAGAAAAATATA
RAD102619	IntLG1	128.53	0	<lmxll>	G/T	T	AATTCCATTTCTCATCGAAAATTCAATGAAACTAAACTGGGTCTCATGTTTCAGGTTTCTGTTATAAACTTTAT
RAD123265	IntLG1	128.53	0	<lmxll>	C/T	C	AATTCTGTATTTCAATCATTTGCCAGTCCTATATTTTTAGCTGCTCTAACAAACCTGACCATGTATCATCTCAT
RAD122429	IntLG1	128.53	0	<lmxll>	A/C	A	AATTCCTTAAAGATACAAGAATAGCTTTGACAACTAAAGAAAATTGTCCATACGAAAGATCCAAATTAAACGTT
RAD68285	IntLG1	128.53	0	<nnxnp>	C	C/G	AATTCTCTGCGACAATCTCATTCCAGATCTCAGGAAGCTAGATGTGTGTTGTGTATTAACCATAGTTATAATTT
RAD31644	IntLG1	128.53	0	<lmxll>	AA/TC	AA	AATTCTGGTTGCTGGTTGGTACAGAGTCAAATACTAATTTATAACCTTTCTTTAGTGTTTTTGTTATTATTAAT
RAD160677	IntLG1	128.53	0	<lmxll>	G/T	T	AATTCTCTACAAAGTTTCATCTATAAGCTGGAAAATGAATATGATCGAATGGCCTGGTATGTACGTTCCACCAT
RAD22221	IntLG1	128.53	0	<lmxll>	C/T	C	AATTCATTCGTGACATGTCCGTTTGGTGATAACAGTGCTACCAGTCTTTCTTGCTGACAATATAAAATGACACG
RAD232948	IntLG1	128.53	0	<lmxll>	C/T	T	AATTCTACACAAATTACAATAACTTGAGTTTAAAGCACCTGAACAACAAAGCCACCACCTGAAACTTAAATATT
RAD164144	IntLG1	128.53	0	<lmxll>	C/T	C	AATTCCAGCGATGGCACAGAAGCATATAAAAGGTCCTTGTCTCATCTCAACCTATTACAGAAAGCGTTTAGTGC
RAD75773	IntLG1	128.53	0	<lmxll>	G/T	G	AATTCAGTGGGTGCGGCTTATATTTGGATGCGCTTAATAGTCCGGAAATTACTGTATATTTGATTTTACATGAA
RAD157916	IntLG1	128.53	0	<lmxll>	A/T	A	AATTCATACAAGGAAGAAACCAAAACACAAAAAAATTTTTTTTTCTTCCTAATTGTATGCATATATTAGCAACA
RAD107266	IntLG1	128.53	0	<lmxll>	A/G	G	AATTCTGAATTATGAAAACAGAGATTTTAAAGCTATTATACCAATTCAATTGTTCATTCTGAAAGGAGACACAT
RAD240323	IntLG1	128.53	0	<lmxll>	AT/GA	AT	AATTCTAAAAATTAGGGCTGCATAAAATATACTAAACTAGATTTTTATTTAAAAATAAATTTAAAGTACTGTAA
RAD166229	IntLG1	128.53	0	<lmxll>	C/G	G	AATTCCACTACAAATACCAGCAAACTTTGTTTCTTCTTGTCAGTCTGGTTACCCCACTTACATCTGTGTCATAA
RAD18058	IntLG1	128.53	0	<lmxll>	A/C	A	AATTCATTTTGCATATTAATTCCCCCCAGATGACTTATGGGCTCAGTGCAACCATTTTAATTACTGCAAAAATG
RAD153432	IntLG1	128.53	0	<lmxll>	C/T	C	AATTCTGTACCTCTCCTCTCTTCTTCCAGACTCTGGGACCTTGATTTCCAAATGAAACGCAAAACTTCCTTTCC
RAD137796	IntLG1	128.53	0	<lmxll>	AT/GA	GA	AATTCTGAGGGTTGGAGCCAATAGGAAGTAGGAAAATGAGATAGACCAACGAGGAGGTTTATGGATGTGGTGAG
RAD182631	IntLG1	128.53	0	<lmxll>	AAC/GCT	GCT	AATTCTAAAATAAAATAAACTGGAAGCAAATTGAATTTGCAGAGACTGCAGAGATGCTATTGTATGCGTTATAC
RAD237802	IntLG1	128.53	0	<lmxll>	A/G	G	AATTCATAATGAAGAAATATGTCTCTGAAAATAAAAGGAAGGGGGGAAAAAAAGCCTAAATATCTTGACAAAGG
RAD69530	IntLG1	128.53	0	<lmxll>	C/T	T	AATTCTTATTTTGCTCTTTTAAACAGTTTAAAATGATACATCTTGTGTCGTAATATAAGACACGTATAAATGTG
RAD35893	IntLG1	128.53	0.52	<lmxll>	A/G	G	AATTCTCTTCATTGCTGAGTGGGTTTCCAGTTAGGAGATCTAAAGAGTTGTAGCTCTCCGACTCTGATTTTGGA
RAD48696	IntLG1	129.05	0.51	<lmxll>	C/T	C	AATTCCCTTCCAAAGGCGTTTGGCTGCCGAATACTGAGGCCTTGTGTAGTCCTTTTGTGTCACTGGATGCCATA
RAD27118	IntLG1	129.56	0	<lmxll>	A/G	A	AATTCAGAAAGATTTCATGATCAAAGAGGGCTTAACATCTCCCAGTTGTTCAAAGGGACTCATCTAAAACAAAT
RAD162312	IntLG1	129.56	0	<lmxll>	A/G	A	AATTCAAAAATAAGAAATGAGCATTTCTCTCACTCAATTTTTTCACTCACTCTTTGTTACACAGACACATCTTC
RAD13815	IntLG1	129.56	0	<lmxll>	C/T	C	AATTCATGAAAAATTTTTCATTTCAAACCTGAAAAAACTATTTTGTCAAGCTTTATTGCAGAGTAAGCACATGA
RAD253977	IntLG1	129.56	1.03	<lmxll>	A/G	G	AATTCACAGCATGGTAAACAGCCAGTGTGCTGAGCCGAAAAGCTAAACCACACACTTAATAACTTTTCTTTATA
RAD40788	IntLG1	130.59	0	<lmxll>	A/T	T	AATTCTGAATGCACCCCAGGCCTTCTCACCCTGCATCACTACATGAATTTACTAACACCTATGTGGCTGAATGA
RAD111860	IntLG1	130.59	0	<lmxll>	G/T	T	AATTCTGTATCAACACTATGTGGAATGTGAGTCAGACGTTAGAGTCTTTGGCTCATGACTTGTTGATAAAAGAC
RAD167312	IntLG1	130.59	0	<lmxll>	GAA/TTG	TTG	AATTCTGTTTTGGTGATTAACCAAGACACCATAATATATTAATGTTATTGTGTAATATAATCTAATTCAGTATT
RAD166889	IntLG1	130.59	0	<lmxll>	C/G	C	AATTCACCACCGTTATAGTACTCTGAGTGTACATTCCACCTACTGCTAAAGCTAAGGAGGCACTCTGTGTACTC
RAD240971	IntLG1	130.59	0.52	<lmxll>	C/T	C	AATTCAGCTGTACTGTTAAACAGGAAATTTCACATGCAAAGGTTACACTCTAATTCACATATGTCTTCAATCAT
RAD183664	IntLG1	131.11	0	<lmxll>	C/G	G	AATTCCCATAAGAGCCGGAGCAGTCGCAGATGTTTGTTAAAAAAAACCCTACCAAAAAATAAAAAAGAAATTGT
RAD126214	IntLG1	131.11	0	<lmxll>	ATC/TCT	TCT	AATTCATCATTGATTAATTATGATTTCAGCTAAATGAAATGTATTTATAATTTTTTATTAAATATAAACTTTTC
RAD54821	IntLG1	131.11	0	<lmxll>	G/T	G	AATTCTTTAAGCTGTATATAAAATGCAAAAGAATCCATATCACTAGAGTTCATAAAAACATTGGTGATGACAGG
RAD13621	IntLG1	131.11	0	<lmxll>	A/T	A	AATTCTTTCATAAAAACTTTAACACTAAGGATTTTAGAAACTTAAAATTCTCAGGCAAAAGTAAAAATAAGAGA
RAD61549	IntLG1	131.11	0	<nnxnp>	C	A/C	AATTCTGCTCTGAATTACACACAGAGATAAAGTAGTGCAATTTGAATGAGTTTTAATAAATAGTTCACAGAGCA
RAD31156	IntLG1	131.11	0	<lmxll>	GG/TC	GG	AATTCCAGAATTGTCTTATAATAGGGACCAATAAAATAACCAATCAACCAATCAGTTTGTTCAATAAGTTGCCA
RAD270008	IntLG1	131.11	0	<lmxll>	G/T	G	AATTCTCTTTTCCACCAACACACCCTCAATGCTTTTTGACCCTATCATATAGTCTTGGATTAACTTGGATTAAA
RAD129802	IntLG1	131.11	0	<lmxll>	GT/TC	TC	AATTCATATTATATTGCTTTTGTCAGTGTCATTTTGAGTAATTTGTATCAGCAGGAACCAGCCATTCACATTAA
RAD262702	IntLG1	131.11	0	<lmxll>	A/G	G	AATTCATGCAATCAATAAACCAATGTTTACGAGAGATATTATATCAAACAAGCACTTTGCATATTAGGATCCAT
RAD243213	IntLG1	131.11	0	<lmxll>	AG/GA	GA	AATTCTGAAGTAACTGAAGCTTATTTATGCACTTACCCTATCACTAAAGCGTTACAGTAGTCTAATCTAGATGT
RAD17536	IntLG1	131.11	0.09	<lmxll>	CT/TC	CT	AATTCAGTATGACATCTGCTGGCAGGGAGGGGAAATGTCCTGGGTCCTTGTTACACCTTCATTTTCACCAGAGC
RAD203799	IntLG1	131.2	2.36	<nnxnp>	C	C/T	AATTCAATTTGCATGATCTGACGGTGTTCATCTCATTAGGTGATGTTTGGATCTGGTGTGAACGAAGGCAGCGG
RAD120175	IntLG1	133.56	0.59	<lmxll>	A/C	A	AATTCTCAGACGGCGAGTCAAATCAATGAGCTGGTCCAGGCTCATAATTACTGCTCTCTTCGGCAGTGTAAAAA
RAD115111	IntLG1	134.15	0	<lmxll>	A/G	A	AATTCCAAGAGTGCCAGAGAGCCACTTCTGAGGTTGTGAGTAAAGGCCGTCAAAATCAGCCGCTCGGCTTGGAT
RAD83389	IntLG1	134.15	0.49	<nnxnp>	G	A/G	AATTCTGCAAAGCAGAACACTGTGATCAGCCTTTACAATATATTAGGTTTTTATGTTGTAGTGTAATGTTAAAG
RAD132331	IntLG1	134.64	0.49	<lmxll>	C/T	T	AATTCTATAAACCTGCCATGGTCTGACTGAACTACAAAGGCAGTGTCAGTTTGATGCTGATAAATTTAAACACT
RAD259216	IntLG1	135.13	0	<nnxnp>	T	G/T	AATTCTAAAAAAAGCATACAAAAGAAACACGTCAAAGTGTGTAATTATTAGTGCTATTTAAGATTGCATTGTGC
RAD44764	IntLG1	135.13	0	<nnxnp>	A	A/T	AATTCTAACATGGTTTAAGGTGGATTTGGACTGATGAACATTGTGATGTTCATGTAATATGTCCAGGGTCATGA
RAD139825	IntLG1	135.13	0	<lmxll>	G/T	T	AATTCCCATCAGTGCTGATCTTTGTGTGTGCGCATTTGTGTTTTTTTTTTTTCAACTTATGGTTTATTTCCCCC
RAD263053	IntLG1	135.13	0	<lmxll>	C/T	T	AATTCCCCAAACAATTACTCTGGCATGTACATTGTGAAGTTAAAATAATAATTAAAATACATAGTCCACTGTAG
RAD27902	IntLG1	135.13	0	<lmxll>	G/T	G	AATTCTGATAACATACTGGAAGCAGTGCAGCCAATAGAAACGCTATAAAGATATATAGAATAAACTTTTGGGAA
RAD169791	IntLG1	135.13	0	<nnxnp>	C	A/C	AATTCTCATTTTACTGTAATGGAATATTTTTGCCCTATTTCGCCTCTATCTATCTATCTATCTATCTATCTATC
RAD71345	IntLG1	135.13	0	<lmxll>	C/T	C	AATTCTTTACTTTCCCCCTCAAAGAAAAACATTGCTCAACTGGCACATTGTGTCCTCCACCTCCTCTAGTGATG
RAD15132	IntLG1	135.13	0	<lmxll>	A/C	C	AATTCAAAATAAATGCAGAATTTTGGAAATAGGTTTTAATGCTTTGATCTTCAGTGTCAGATAAAACATATATA
RAD245000	IntLG1	135.13	0	<lmxll>	A/G	G	AATTCACCAGAGCTGAACAGATTGTTGCTGGGATGCTTTTCCACTCCTCCATAATGTCATCACAGAGCTGCTGG
RAD126675	IntLG1	135.13	0	<lmxll>	A/G	G	AATTCTAAATTAATAATAGCGATACTATGTATTTACCATTTATGTGACATCAATAACGACTTCTGCTATATTCA
RAD28101	IntLG1	135.13	0	<lmxll>	A/G	G	AATTCTAGCCAGTCATCAGTGTCTGAGAGTTCATGAATGTGGAAAAGGTTAGATGATACTTTCCTCTGAGTGTT
RAD233937	IntLG1	135.13	0	<lmxll>	G/T	T	AATTCTTAAAACATACATTTTCAAATTTAAGAAATGATTATTGTAGTGTTGGTGTTGCTTTAATTATCCACTAG
RAD194888	IntLG1	135.13	0.76	<lmxll>	A/T	T	AATTCAAACTCCTTAAAGGGCACACAAAGCTTCTGATTCGTAGTCCCTTTTATAGTGGATCTCATTAGTAAGTC
RAD23314	IntLG1	135.89	0	<lmxll>	C/T	T	AATTCACATTGCTCAGTCCGCCCTGTTCATTGAGCATTACAAAACGCTTCGTTTTTATCAGGAAAAGTTTCAGC
RAD20277	IntLG1	135.89	0	<lmxll>	G/T	T	AATTCTGTTCTCACGTTGTCATTACAGTTTACTGAGTGTAGATGCTATAAAATAAGTATTATTGTTTCAAATTA
RAD247790	IntLG1	135.89	0	<lmxll>	C/T	T	AATTCAAATGGATGAAGAAATTGGTGTTATCACAGTTCCCCATTTAAAACGTATTTCATCCAAACAGTGCAGTT
RAD228528	IntLG1	135.89	0	<lmxll>	C/T	C	AATTCCTACTATCTCCTCTCACAGGCTGGGGAAACCCTGGTTCACCCCTGCCCAGAGTTATGGAAGCTGTGGCT
RAD15629	IntLG1	135.89	0	<lmxll>	A/T	A	AATTCATGCCAGTAAAGTAATCTATCTCATGTACACTAGTCACATTGTTCCAGAAATATACTTTGGGCAATAAA
RAD17775	IntLG1	135.89	0	<lmxll>	A/T	T	AATTCCTCTAGGTACACTCGTACACAGTTTTTGAAGGAACTCAGCAGGTAGGTTGATTAGATATCTTCTAATAT
RAD139010	IntLG1	135.89	0	<lmxll>	C/T	T	AATTCTCATGAGAAGCCAACAGTTAAAGTATTGAGAGGAATAGTGTTGTGTAACATTCTGTTTTTACAAGTGCA
RAD13648	IntLG1	135.89	4.53	<lmxll>	C/T	T	AATTCACATAAAACATTCCTCTTGCTGCCTCTTGCCTACGTCTACGTCTGATAACCAAGAAATAATACCCCAGT
RAD234509	IntLG1	140.42	0	<lmxll>	A/G	G	AATTCCAGAGCTGCCACTGCTGGGCCCTTGAGCAAGGCCCTTACCCCTCAAATTCTCTGTCAGAAATGAGATAA
RAD20968	IntLG1	140.42	0	<lmxll>	A/C	C	AATTCTAGGATGTTTTCCACCTGCGTCCCCAGGATAAGCTTTGCATTCATGGTGACCCTGACTAGGACAAAGTG
RAD247776	IntLG1	140.42	0	<lmxll>	GCA/TAT	GCA	AATTCAATGAGAAGTAGAGGAAAAAAAATAAACCTAAAGGTTTTTGTTCAATGACAAATGGCAACCAATTGATC
RAD20882	IntLG1	140.42	0	<lmxll>	C/T	C	AATTCCATTTATTTCTATTAGTTTGTTCTAATGCACATGATGCATGGTTGGCTACCAATTTTTAGCTTGCTCAT
RAD151225	IntLG1	140.42	0	<lmxll>	A/G	G	AATTCTGTTCAATACTTCTAATGCCTACTACTCCCACTACTACTGCTACCACTAATGCCTGGTTTATTTTCTGC
RAD264476	IntLG1	140.42	0	<lmxll>	GT/TG	GT	AATTCGTGTTCAGTGAGGTGGTATGGAAAATGTGAGCAATCTCTGGCTAGTAGCTTGTAATGACCTGCTTATTA
RAD110228	IntLG1	140.42	0	<lmxll>	A/T	T	AATTCCTCACAAAGGAGCCATACAGCTATATTTATGTTTCTTTCCACGATTACTGCAGCTTTAAATAATAAGGT
RAD125907	IntLG1	140.42	0.76	<lmxll>	AG/CC	CC	AATTCAGATGACTTGCAGAACCTTGACAGTTTGGCAAGCTTTTGTCCTCTTTTTCCATCTCAAACATATCTAAT
RAD29147	IntLG1	141.18	0	<lmxll>	A/C	C	AATTCAGGAGTTAGGGCGTATTTGTTACCATTATCTTTCATTTGTAATTTCATTTTCGATGCCTAATATATATA
RAD23200	IntLG1	141.18	0	<lmxll>	C/T	C	AATTCTAAAGGATGTTTTGTTTGCTTCTCAATTTCTCTGCATTGGAACCAAGCAGTCTTTTTCAACCTGTTCCA
RAD40375	IntLG1	141.18	0	<lmxll>	A/C	A	AATTCTGTACGTCAGCAATCAGGGCTGTTATATAAAGCATGTGTGCGTAATGAAAACCAGAAAACTTTTTCTGT
RAD25230	IntLG1	141.18	0	<lmxll>	A/C	C	AATTCTCTAATTCATGTCTATTCTAACAATGACTAATAATAAAAAATCATTTATAGACTACTAACCAATAATGT
RAD145736	IntLG1	141.18	0	<lmxll>	A/C	A	AATTCATAAAATAACTGCTGTAACATTCCCACCAAAAAAACCCCTGCTTATTATGACTAATAATCTTGCAATAT
RAD72025	IntLG1	141.18	0	<lmxll>	A/G	G	AATTCTTGAAAAGTAGTGTTAGTGTATAGCAAAAAGAAAAAAAGAATTTGGCTGCTGTTCCAATATATGCAGAG
RAD259486	IntLG1	141.18	0	<lmxll>	G/T	G	AATTCTTCAGTGAGAGAGGAAAGACAGTGATAGAGTGAGGAATGGAGAGAGATGACATGGGGAGGTGTGTCAGG
RAD261545	IntLG1	141.18	0	<lmxll>	A/T	T	AATTCCATAGGCCTATACCAATTCATTTTCGCATATTATACTGTGCTCATTATGTAGTGTTCAGGAAATAGAGT
RAD156308	IntLG1	141.18	0	<nnxnp>	A	A/C	AATTCAACAATTGCTTTTAACAATGGATATCGTCAGAAAGCAGCTTAACAGAAATAAAAGTTTGGGAAAAAATG
RAD119157	IntLG1	141.18	0	<lmxll>	C/T	T	AATTCACCACCAACTTTCTTCAATGAAACCTTGACAATACAGGAATCATCCTTTTTGCCCCTGAAACATATCTC
RAD1991	IntLG1	141.18	0	<lmxll>	A/G	A	AATTCTCCAGCTCAACATTGAGTGCTTGATTTTGCATTGGGGGAAAAAAAAAGGATTTCCGTAGTATCTCATTC
RAD117526	IntLG1	141.18	0	<lmxll>	A/G	G	AATTCTTCAGGGCATTGGTTTGTGTATAAACTAATAAGCCATTACCATTCCTACACAGAAAGTTTGAAACTAAG
RAD35868	IntLG1	141.18	0	<hkxhk>	G/T	G/T	AATTCAGTCATCTCTGGCAGATTGGGTGGTCTTCTTCAGTAACTACTTTATCCTGATCAGAGTAAACTTGAATT
RAD126771	IntLG1	141.18	0	<lmxll>	G/T	G	AATTCGCTTAACGTGGTGAACTAACCAATTTCGAGTAGTGAATATAAATATGTTCATGCAAAATGGTTTTGTTT
RAD71059	IntLG1	141.18	0.52	<lmxll>	A/G	G	AATTCCTCAAACACTGACTACACAGATCGGACAATAGCACAGAGAAAGAGAGAACAGTCACCTGCGATGGCCTC
RAD3329	IntLG1	141.7	0	<lmxll>	C/T	T	AATTCCACTGTGAGAGGGGAAAGCCATGTCGAGGCATGCCTATACACTCCAGCTGGAGCGCCGCTTTCCTTTCT
RAD264542	IntLG1	141.7	0.52	<lmxll>	A/G	A	AATTCTGTTGTCATTATGGGGTACTGAGTGTAGATTAATGTAAAAAAAATTATTTGAATGAATGTAGTATCAGG
RAD41732	IntLG1	142.22	0	<lmxll>	C/G	C	AATTCATGTATTTCTGGATACATAATGTTATTATATATCTATATACTGTATAGCCGTTTAGTTTCTCAGGACTA
RAD172673	IntLG1	142.22	0	<lmxll>	A/C	A	AATTCACAATGTGCCCCTATATTCTACATACTCACATCAGTAATGCAAATTCTCTATCCTGCATTCAGACAAAC
RAD33616	IntLG1	142.22	0	<lmxll>	AT/CC	AT	AATTCAGTCTTGGGACTTAAAGACCATTAATAATTAAATTTAAGACCTAAAACACGACATTAAAAACAAACACA
RAD8681	IntLG1	142.22	0	<lmxll>	A/G	G	AATTCATAATCGTGCCCATCCCGCTACACACAGGACTGCTGCATAAGTACACCAAGTACGTTTTTCCTGGATGT
RAD166218	IntLG1	142.22	0	<hkxhk>	A/G	A/G	AATTCATTAATTTCACATTTATATCTATAAACCTTTACCTTTCACAAGAAGTAAAGCTTAAGTTGGCACTAAAA
RAD216785	IntLG1	142.22	0	<lmxll>	A/G	G	AATTCCCGCTGCCAATTAATTAATACACAGTGTTTAATGATCTATTAAAATGATGCTTACAGAAATTCTGTTCA
RAD158551	IntLG1	142.22	0	<lmxll>	A/G	A	AATTCTTTCATTCTTTTATTATCTTAACAGAGATTACAGCAAGGGAGTAGTTTAATCATTCTGTCTGTATTCTG
RAD166196	IntLG1	142.22	0	<lmxll>	G/T	T	AATTCATTTTTTTGGAGTATCACCACTTGGTGGCGCACTCATGCTTTGGATCATAACGGATCATAACGTGTATA
RAD36184	IntLG1	142.22	0	<lmxll>	A/C	C	AATTCAGTGATCTCACCTAGTAATCAAACCAATTTAATCAATTATATGTAAAATTTATTACTCTTTTGTATTTA
RAD46878	IntLG1	142.22	0	<lmxll>	C/T	C	AATTCACGACTCTGACTGTACATCAGGTTTTTAACTAAGCTTTGTTTGTGTGACTGTGTGTGTGTGTCTGTGTG
RAD4712	IntLG1	142.22	0.5	<lmxll>	AC/GT	GT	AATTCACCTCTATTATGCATATATGAAATAAACTGGAACATAACAATAAATAGTGATCCGGCCTTTTTGTCCAT
RAD144994	IntLG1	142.72	0	<lmxll>	C/T	C	AATTCATTTCCCCTTTTGTGCTCTGTAGCGCTTTTCATCTCGAATAAAGGGAGAGACAATAATTAACACAGATT
RAD126229	IntLG1	142.72	0	<lmxll>	A/G	A	AATTCCCACTTTGCAGCAACCTCTGGCATAATATTCATACCTTCATTACACACCATCAACAGTATAGGAGGCCT
RAD139312	IntLG1	142.72	0	<lmxll>	A/G	A	AATTCAAGTGAATTATGTGTATTAATCACTGATGAGCAGCCATAGTGACTGTGGCAAGGAAAAACTCCCTCGAT
RAD245251	IntLG1	142.72	0	<lmxll>	A/C	C	AATTCATTTAGCCAACACGATTCTTTTCTTGTGTCTCCATAAGTGGTCCATAATGTTAGATGTCACTACCATAT
RAD167206	IntLG1	142.72	0	<lmxll>	AA/GC	GC	AATTCTCTTTATTGCTAAGAAATTACAACCAGACAATAAAACATATATATTGCAGATAGATAGATAGATAGATA
RAD154411	IntLG1	142.72	0	<lmxll>	A/T	A	AATTCTGTAAAACAGCATCTTGTTTCCTTCAGCGCAGTTTATATAAGACCTTTTAGTGAATTAAATAAAGATTT
RAD262336	IntLG1	142.72	0	<lmxll>	A/G	G	AATTCCATTAAATAGCTTTTCCTCCGCATTCCATATTTTATTTATTTTAATAAAACTACAAACAGCAACATGAC
RAD272032	IntLG1	142.72	0	<lmxll>	G/T	T	AATTCTACTTTTTCGTTTTGGTAAATTAAAAAAATGTAAGTTTATGGTATATCTTTTAGTCAAACAAAGACATT
RAD249569	IntLG1	142.72	0	<lmxll>	A/G	G	AATTCATCTTTTGAATAAATAAAATGTCTATTAATATATTTTTTTAATTCATTGTTATTTGATTCTGTGTCTTG
RAD148424	IntLG1	142.72	0	<hkxhk>	A/G	A/G	AATTCCTTAAAGCTGCGTTGTGACAATACCTGTGTTAAATATACAAATAGTATACACCGATCAGGCATAACATG
RAD6148	IntLG1	142.72	0	<lmxll>	A/C	C	AATTCCCTAGTTCCCTTATTCAAATTCTAAGTATTTCATCTTTTGGTTTTTCACTGTATGATTTATGATATCAA
RAD183992	IntLG1	142.72	0	<nnxnp>	A	A/T	AATTCTGAAGCTGAACACCGGACCATGCAAGTATGCATTATAACTGATTAAAACACCAAAATAATAGCTGAGAT
RAD2413	IntLG1	142.72	0	<lmxll>	G/T	G	AATTCATGACAAATTAGAAATATAATTGTGACAAATTGCAAAAATAAAATGTAAATAAAATTTTGTATATAAAA
RAD164286	IntLG1	142.72	0	<lmxll>	C/T	T	AATTCTGCCGGATCTCCGGAATGCTGGGTCAGAGGACTGGACAGGCGTGTGTAAATCAAGCATTTGTCTTTTGT
RAD20042	IntLG1	142.72	0	<lmxll>	C/T	T	AATTCTGTAATGCCACTGCCTTGATATGCAATAAATTGTAATTATTGTAGACAGGAAGATATTCTGTTCATATT
RAD233419	IntLG1	142.72	0	<lmxll>	C/T	C	AATTCAAGCACTACCATCTAGTAACATTTACATCAGTTAAGATAAAGTGATTTCAAAGGTTGATCTCTACAGAC
RAD5190	IntLG1	142.72	0	<lmxll>	AT/TA	AT	AATTCACGATTTTAAAATCCAGAGAGTATCTCCATTTTAGCCTTATTTAAGGACGGCTTCATAGGGGTTTTAAA
RAD77811	IntLG1	142.72	0	<nnxnp>	C	A/C	AATTCCTGGAGTGTGCATGGGACATTATAAGAGAGATCAGAGCTGAATTAACTAGTGGAGTAGACCATAAGACC
RAD24116	IntLG1	142.72	0	<lmxll>	C/T	T	AATTCTCAGATGATATATTTTCAACCACTCCAAGAAAAAGGTCAATTTTTCCAAAGTTTTCCTTTACGTCTAGA
RAD241375	IntLG1	142.72	0.5	<hkxhk>	CA/GG	CA/GG	AATTCTGCACTCATCACAAAGGATTCTCCTGTTCACTAGCAGTTTTGTCCTCCAAAAATTTCAAGCTTTTTACT
RAD232895	IntLG1	143.22	0	<nnxnp>	A	A/T	AATTCAAGTGTGATTTGTAGTTTGACTCATGGTGTGTATTTTAATGAAATGACATTATAATTTAGAAATACAAA
RAD140346	IntLG1	143.22	0.5	<lmxll>	C/T	T	AATTCCGAGAGGCAAGACATTCCTCCAGAGATCTGTAATTTAAAAGGGGACATCTAAACGATTTATTGGTCATT
RAD61240	IntLG1	143.72	0	<lmxll>	C/T	C	AATTCAGACAAACCCCTGTGGCTTTTAATTCTCTAGCTATTTAAGCAGGTGGTTTGAAAAACTCTGTCTCACAC
RAD119247	IntLG1	143.72	0	<lmxll>	C/T	C	AATTCACCAGAGTTGCACAGGTTGTTGCTGGGATCCTTTTCCACTCCTTTAAAATTACATCACAGAGCTGCTGG
RAD270377	IntLG1	143.72	0	<lmxll>	A/C	A	AATTCAGTTATAAACTATGGTCAACTGGGAGATTGAGTAATCTGTGGTTTGTTTGTGAAAACAAGGTACAATCA
RAD33415	IntLG1	143.72	0	<lmxll>	A/C	A	AATTCTTTAATGTCCACAACCCTGAAGTCACTGAAGAGCATCCAGTGTTGAATAGGATGAGAAATTGTACACTA
RAD239011	IntLG1	143.72	0	<hkxhk>	C/T	C/T	AATTCTTAGATGTCTTAGATGGATGTAACCACTGACACACACATAAGAGCCAGGGGAAGTGACTTTTTCTTTGT
RAD113239	IntLG1	143.72	0.5	<lmxll>	A/G	G	AATTCTGACTCAGAGTCAAATTTGGGCCAGGCCTAGCAATGGTCAAAAAGCACAACATTAAGCCCAGACAACCG
RAD243244	IntLG1	144.22	0	<lmxll>	C/T	C	AATTCAGATGAAACCAGTAAAGTTACAGAAGGCAGAAGGCTTCTGCACATTATCAAGACCAACCCATGCATTCG
RAD54686	IntLG1	144.22	0	<hkxhk>	A/T	A/T	AATTCATGTTAGAAGTACAGTAACATTGTTCAAACTTTAATCTCAGGGCAGAATCACTGATCTAGAGGATGAAC
RAD67207	IntLG1	144.22	0	<lmxll>	C/T	C	AATTCTTGAATCTGATTGGTCAGAGGCTGTTCAGTGACAGCAACCCAGGCAGGATTTTTGGCAACAAGGCAAGT
RAD69463	IntLG1	144.22	0	<lmxll>	G/T	T	AATTCTTTTTGCATTTTGTTAATCTGGTTGAGGTGAGAGCTTGTTTCTATTTTATAGAAGAAATATTTATGTTG
RAD117254	IntLG1	144.22	0	<nnxnp>	C	C/T	AATTCTTTATAATCAAATGATGTATCGTTGCGTTTTACCACCCAGCAGCTGCATGATATTAGAGTTAAAATTAG
RAD62006	IntLG1	144.22	0	<hkxhk>	G/T	G/T	AATTCCTATTTCTAGATAAAGGTTCTTATAATAAATGTTTTCTAAGCATTCTTGCTCATTTCAGATGTGTTCAG
RAD10703	IntLG1	144.22	0	<lmxll>	CC/TT	TT	AATTCTTCAGGTAGACTCCTTGGTTTGCATTACTTTCATATAACAATATGCTTTAAAATACATTATTCCACTCA
RAD42592	IntLG1	144.22	0	<lmxll>	A/T	A	AATTCTTATTTTTTTTTATTTATTTTTTTTTAAACAGTAACCTTGTGCAGTTTGTGAGCTCTGGGCCTATAATT
RAD116390	IntLG1	144.22	0	<lmxll>	C/T	C	AATTCATAAACGGAACCTGCTTCATGTTAACAGTTCAGGACCACCTTTGAGATGTGTTAGAAACTTGAGATGGA
RAD8927	IntLG1	144.22	0	<lmxll>	CC/TT	CC	AATTCAAGGAAAGCTAAAAGTATCCAAATTAAGTTAGTGTAGCATAATTTCTAAGCAGAGCATGTGCATTTTAT
RAD53787	IntLG1	144.22	0	<lmxll>	CC/GT	GT	AATTCATTAATCCTACTTTTATCAGTTTTGTTTATAGGGGCACACTAATACATTTACATTTCAGTGCGGTTGGA
RAD137893	IntLG1	144.22	0	<hkxhk>	A/T	A/T	AATTCTCTGCACTGAATAGTTAATATTTATAATACTCTGAACTAAGTATTTCTTAGTGTATACTGTTTAATAAT
RAD241735	IntLG1	144.22	0	<lmxll>	C/G	G	AATTCATTGATTGGATTCAAGTCGTTAAAAGAGAAATGTAATGATTTTCACCTTCTACATTCCTATCCATTTGT
RAD56280	IntLG1	144.22	0	<lmxll>	A/T	T	AATTCAGATGGATGCAATTCTGTCTGAGGGTCTGCACTATAGGTAATAGTGCTATAAATAGATTTTTTGGCAAA
RAD107145	IntLG1	144.22	0	<lmxll>	C/T	C	AATTCTGAAATCTTTTCACAACTCCACTGTCTCCTGTTTACATTTCATTCAACAGGCCAGTTTTGCAAAGCCGA
RAD247585	IntLG1	144.22	0.07	<hkxhk>	A/C	A/C	AATTCAGGATCCATCTTTGAGAGTATATTCATTTTTTCTATAGCATAAATATTTTTTTCAGTGAACTACTTCAC
RAD28401	IntLG1	144.29	0.07	<lmxll>	C/G	C	AATTCATTGTTATTATGGAAATACAGTAAAACCTATTATCATATTAGACCAGTGCAAAACTATAAACCTGTAAT
RAD13779	IntLG1	144.36	0.06	<lmxll>	C/G	C	AATTCAAGTATGTTAACATATACTGTCTATTAAATGAGTAAATAATTTGAAGAGCGAGGGTGGAGGCCCGGCAG
RAD109477	IntLG1	144.42	0.07	<lmxll>	G/T	T	AATTCTCAAGTAATTTACTATAGGGGTGTTTTCTGTAACAGCAGCTCTGAAAGAACTGATAACAGGTTAAGTTT
RAD10250	IntLG1	144.49	0.07	<lmxll>	A/T	T	AATTCCACAGAGATAGATGCATTTTAGAGCACTGCACTCACCCAGACTATGAGTTTAGAGAAGCAGATTATATT
RAD4620	IntLG1	144.56	0.07	<lmxll>	C/T	C	AATTCTACATATATTATTCACAATAATTCTGACTGTTTTTTCCTCTTCATATTCTTAGTGAAAAACAAGAGGTA
RAD103047	IntLG1	144.63	0.07	<hkxhk>	C/T	C/T	AATTCTGTATAATATTTGTTTTAATTGTGGTGGTGATTGTGGAAGGTGAATGTTGCACTGGGGAGACTTTAACT
RAD30985	IntLG1	144.7	0	<nnxnp>	C	C/T	AATTCCATGCCTCGACAGGTGTGCTGTGGTATATGGCACCAAGATGTTGCAGCACATCCTTCGTAAAGAACTGT
RAD64352	IntLG1	144.7	0	<lmxll>	A/G	A	AATTCAGTGGAGTCGCTGTGATCAGTAATGTTCATAGTCAGTGTTGATCTTGTTTTAAAACAGGATTGAGAAAC
RAD22925	IntLG1	144.7	0.01	<lmxll>	A/C	C	AATTCACAACATGTCGTGAGGTTCCTTAGAGAATCTCCAGCACAATAAAATATGTTTAAAGGGAGGATACACTA
RAD257169	IntLG1	144.71	0	<lmxll>	A/T	T	AATTCTGTACCATCAGTGTAATGCAAAAGGCCATTAACCGTAGACACAAGAGTTCAGAGCTTAGCAACATCTGT
RAD39143	IntLG1	144.71	0	<lmxll>	C/T	T	AATTCAAACAAACAAAAGTCAAGGTGGATAATCAGGAAGAATCATCTCTCATACACTGACATGTGCAAAATGCT
RAD174300	IntLG1	144.71	0	<lmxll>	AT/TA	TA	AATTCTGTCATGACTATATTGCGAGCTCTATGAATGTGAATCGTGTCATAAATTTGGCCACCATAAATCAGCAT
RAD153275	IntLG1	144.71	0	<lmxll>	C/T	T	AATTCAAATTCACTTTACAAATGACACACTGACACTTTATTAACTATAATATTGCACATTTACAAGTTATAGTA
RAD197845	IntLG1	144.71	0	<lmxll>	G/T	T	AATTCACACCAATATACACAGATATGAGAGAAAAATATTGAAAGAGAAAATGATCATGGGCACATGCTTTAGCC
RAD31966	IntLG1	144.71	0	<lmxll>	C/T	C	AATTCCCAGGTATTCTGAATTTTATTTATTTATTCTATATATTCTATTTTATTAATTTTTTTTTAAATGCTTCA
RAD113582	IntLG1	144.71	0	<lmxll>	AC/TA	TA	AATTCCTTTGAGTTGGGTTTGGACTGGTTGGTGTCACTGTGGGAGCAATGGTAGAACAATGAACCAGTTTGATA
RAD251502	IntLG1	144.71	0.01	<lmxll>	AT/GG	AT	AATTCTGCGGTCCGGCCGATCCGGTGAGTGACTGAAAAAAAATTATACTTTATTTAAGCATTCTTTGTTAATTT
RAD139742	IntLG1	144.72	0	<lmxll>	G/T	G	AATTCTTCACGCCTCGGGTTATGCGGCGCGCGCGCGCAGGTGTCATTGGCGGCACCGGCTTTGATCCCAATCCG
RAD240333	IntLG1	144.72	0	<lmxll>	A/G	G	AATTCTGTGGATGGAGCCACCAGGAAGGAGGAAAAGAGGAAGGCCAAGGAGGTGGTTTATAAATGCGGCGAGGG
RAD47630	IntLG1	144.72	0	<lmxll>	C/T	C	AATTCTACTTTAGTCCTTTTGTACACAAAGGGGATATCATGGTAATGACTATATTTGATTCTATGGATTTCTGG
RAD143153	IntLG1	144.72	0	<lmxll>	A/G	G	AATTCACAGAGATCGCAATTACCCCTAATCTGATTCTGATGTAAACATTAATTGAAGCACTTGAACAGAATCTG
RAD116930	IntLG1	144.72	0	<lmxll>	A/T	A	AATTCAGGGTTAGGGATATAGGGTTATGCACTAGGGATTAGTTACAAATTACTGAATAATATTAAATTCAGCAA
RAD31056	IntLG1	144.72	0	<lmxll>	C/T	C	AATTCTTTCCTTCTCTATAATGTGAACACCTCCCAGGTTTTCAGCAGTGTCAGAAATATCCTCCTTCTCTTCTG
RAD21686	IntLG1	144.72	0	<lmxll>	A/C	A	AATTCAGTAGAAAGAGGTTAAAATTGAGTCACACCTCAATGTGTCTTCCTGATAGTTCAATGCTTAATCACAAT
RAD56814	IntLG1	144.72	2	<lmxll>	C/T	C	AATTCAAAATATCTTTCACAGAGAGAGTTAGTGTAGCGCAGACAGATTGGCAGGTCTCTCATCACTTCACCTAT
RAD116570	IntLG1	146.72	0	<lmxll>	CC/TT	CC	AATTCACGATCAGAGGATGCTGTTTAATCTATTTTAGTCTGTCGGTTTATATTCTGCTCTCAGCCTGTCCTCAG
RAD61622	IntLG1	146.72	0	<lmxll>	C/T	T	AATTCTGGTTACTCAATTATTACATCAAATATTAGCGAAGTCGCTTAGGTTTCTGTTGTTTACATTTACCCCTG
RAD102011	IntLG1	146.72	0	<lmxll>	A/G	A	AATTCTCATTTTCCCTGCTGAGGTGTTCTGCTCTGCTAAGTATCACACCACAGACCAGGGTCAAATGTGTTCAT
RAD178228	IntLG1	146.72	0	<lmxll>	A/C	A	AATTCATGAATCTGAAAGACTGCATGTAATATATAACTGCAAAAGTATATATAGACAAATATACTCTGCCTTAC
RAD118300	IntLG1	146.72	0	<lmxll>	AA/GC	AA	AATTCACTTAGGTACCATAGGGGCTGCAGGGGTGCATCCAAAATTCACAGATTTTCGGAGTTCCGGGGGACAAC
RAD180288	IntLG1	146.72	0	<lmxll>	G/T	G	AATTCCCCTGTGAGCCATGCTGGAATGCTCTTGGTTTAAAGTGTGATACTGTCTGACAGGATGTGAGATTCACT
RAD104258	IntLG1	146.72	0	<hkxhk>	C/T	C/T	AATTCTTTACTGTTATTTTTCTCCCCTATACAAACTTAAACATGTGGTGACAAACACAAGGGTGGTGTTGGGCG
RAD156406	IntLG1	146.72	0	<lmxll>	A/T	A	AATTCCAAACTCCACATTCAAATTCACACACTCACAGGTGCTACGGTTTATGTCAGCTTTTATAATAGAGAATA
RAD228474	IntLG1	146.72	0	<lmxll>	A/C	C	AATTCATCTAGACATTATGTTACTTTAATACAATAATGTGTTTAAGAAATTATGAAATTTGTTAGTAACATAGT
RAD191487	IntLG1	146.72	0	<nnxnp>	G	A/G	AATTCCTGTAACCTCCATCTGCTTACGTAAAAAGAATCGTTGCCTCGTCATCATAAACGTTCTCCTGTATTTAT
RAD157519	IntLG1	146.72	0	<lmxll>	CA/GG	CA	AATTCAGACTGATCTAAATCTTTGTACTTTTATTATCTTTTATTACTTTTTATTATATCCTTTGCAGATTTTTT
RAD229679	IntLG1	146.72	0	<lmxll>	AA/TC	AA	AATTCCACTGCTTGTTTAACCACACACTGAAGCATGGTTAAAAATAAAAACATTGGTTTTGTTAAAAAAAACAA
RAD229760	IntLG1	146.72	0.5	<lmxll>	A/T	A	AATTCAGGCTGATATTAGGGTTGGATATTAAAACGTGCTTCAGCCTCAGTTCTGAAGTTGTCAGTTGACCACCA
RAD154373	IntLG1	147.22	0	<lmxll>	AG/TA	AG	AATTCCTTTTATTTCTCAAGCGCAGGTCGCTATGTTTCGCCAAGACGCACGCAACCGACTGAAATTGCAAGGAA
RAD261245	IntLG1	147.22	0	<lmxll>	C/T	T	AATTCTTCCGGACCTCTTTCCTGATGTCAGGAGAGTGAATTGTGTGTGTGAGGGGTGTGTGGGGTCGTCCACAA
RAD147647	IntLG1	147.22	0	<lmxll>	C/T	C	AATTCTGTGTTGATATAGCATTTGTTTGGTTTTTAATTAGTCAGAGTTCGGACATTTATATGGATGCAAGTTAG
RAD235568	IntLG1	147.22	0	<lmxll>	A/G	A	AATTCAGGAGTTTCTTCCATCAATTATTCCTCTTAAAATGTTCTGCTTGCTGTTGAACTGACACTGAACTGTAT
RAD47146	IntLG1	147.22	0	<lmxll>	A/C	A	AATTCTTTCCCCCCTTTTCTTGCCCCCAATTGCTCATTAAAGCCTTTAAACACTGAACAGAAACAACAGGCTGT
RAD59070	IntLG1	147.22	0.51	<lmxll>	A/G	A	AATTCTCTTCAAGCAGTTCAATGAGGTGTAAAATGTAATTATAGTATGGAGCTCTACATCTGTAGTAAAAGAGG
RAD116869	IntLG1	147.73	0	<lmxll>	G/T	G	AATTCAATAAATGATAAATAATAAATATAACGCTCTCAGTGCAGCGCGCATTCTCGCGTTTAAAAACAAACAGC
RAD57565	IntLG1	147.73	0	<lmxll>	A/C	A	AATTCGGTAAATTTTCTGCTCATCGCTTTGTATTTCATAGCATACTGACCTCCGTTGCATATTACTTCTACTAA
RAD6355	IntLG1	147.73	0	<lmxll>	AT/CC	AT	AATTCTGTATCAGGCTGGCTTTACTCTTTCTGATGTATTATCTAAAAATCATCAAAAACAATTATACATTAATT
RAD53635	IntLG1	147.73	0	<nnxnp>	CC	CC/TA	AATTCAATTATAATGCGAACAGACTCTAAGTTTCACTTTATGTGTATGTCTGATTTTTCAGCAGACTTACTTGA
RAD77121	IntLG1	147.73	0	<nnxnp>	C	C/T	AATTCATAAATTAGCCGCTTTGTTGTTTAAGCCGCGGGGTATAAAACGTGTGAAAAAAGTAGCAGCTTATAGTC
RAD127851	IntLG1	147.73	0	<lmxll>	A/G	G	AATTCAATAGCGCTCTGGTATAAATGCCACTGATCTGACTTAGACCTTAATATTAATCTGTAATTTAAGATACA
RAD251907	IntLG1	147.73	0	<lmxll>	C/T	T	AATTCTTGGTGCTATATAAAACGGATCACGACATAATACTCGATGACTTATGTCCACCAAATGTTCTTTTTTTT
RAD246925	IntLG1	147.73	0	<lmxll>	AA/TT	AA	AATTCCTGATTAATGTGCAAAACGAAAAAGCTTGACTGTGGCTGCATAAATGCAAGCTTATGTCAAATTTAAGA
RAD96124	IntLG1	147.73	0	<lmxll>	A/G	A	AATTCTGCATTATAGAGAGCTTCATTTCTATTTAGACTCTAAATAAAAAAAATTATTAAGTTTGTGGACACCTG
RAD165723	IntLG1	147.73	0	<nnxnp>	C	C/T	AATTCAGAAATTTCCGTGTGGAAACCCATCTAATGTTCTTTTGAACTCCAAATAATCCAATCATATAAGTAGTT
RAD66346	IntLG1	147.73	0.1	<hkxhk>	A/T	A/T	AATTCAAAAAGGATTTTTTAAAAAGTAAGTGCTAAACATTGTCTTTTTATTAACATATAAATGCTGGTTTTAAA
RAD236728	IntLG1	147.83	0.1	<lmxll>	G/T	T	AATTCAGCACAAATCACAGAACTCAAATAAGAATACTAGGAACTCGACGGTGATTATAAGTAAGATGATGCAGA
RAD247299	IntLG1	147.93	0.1	<lmxll>	C/T	T	AATTCACAATAACATTTTTCCTTCAAAAAGTAAGGGACATTAGTTCTATACTTCCATTATCACTGAGATTTTTG
RAD233904	IntLG1	148.03	0.1	<lmxll>	A/C	C	AATTCTTTGCATTAGAAAGATGCATGAACATTCACATAGTCTAATTATCTCCCTGCATCAAGCCTAAACAGGCA
RAD99846	IntLG1	148.13	0.1	<lmxll>	A/G	A	AATTCAGAGACTTCTGCGATCAGGACAAAGGAATCAAAACAAACTGAACAATATAGTGTCATCTGTCAGATTTG
RAD132189	IntLG1	148.23	0.1	<lmxll>	C/T	C	AATTCATTTGTTAAATGAAGCTTTATACCCCTTATAAATGTTAGTGGTATACATCTAATTACAATTTTCAGTAC
RAD105781	IntLG1	148.33	0.1	<lmxll>	A/G	G	AATTCCTGACAAACTTCTTCTGTTTATGCTACTATAATCGATGTCTAACCTGCATTATGAAAAATGTTAAAAAA
RAD111364	IntLG1	148.43	0.1	<lmxll>	AGA/GAC	AGA	AATTCCAGGAGGTCACGCCCTGGCCCCATTTGAGATGCACATGTGTGTTAGAAAGAGAGAGCGAGAGAGAGAGA
RAD263790	IntLG1	148.53	0.1	<lmxll>	AT/CC	CC	AATTCAAATCTAGCTAATGGTGGCAAATATAGGTTGTTTACATGATATTTTACTTTTGTTTAATTCCATAGCAA
RAD63375	IntLG1	148.63	0.11	<lmxll>	A/T	A	AATTCACTCAATTGAACTATACATATTCAATGCATAGACTTAAAGCCTTTTATGCCTGACCTCTGTCCAAAATG
RAD111134	IntLG1	148.74	0	<nnxnp>	T	C/T	AATTCTGGGCATCTGGTTGAGACTTGAGGTGTTCATCTGGACTAGAATCCCAAAAGACTCACCAAAAAAAGTCA
RAD45648	IntLG1	148.74	0	<lmxll>	G/T	G	AATTCAGGTTAAAGGATACTGAAAATGGCCATTGTCGATTAGGATGAGTCCTGGATAAAGCAAGATGCACAAAG
RAD179553	IntLG1	148.74	0	<lmxll>	GC/TT	GC	AATTCCATGAATTTTAGAGACATTTGTTTCAAAGAACAATTAAGAAGCAGCTTCCCTTCCCTAATGTGTGTCAT
RAD141632	IntLG1	148.74	0	<lmxll>	C/T	C	AATTCACAACTTATTACAAAAGTTCTCAGAGCAACACAAGGTTTGATTCAACTTCAGTTTGTTAGTATTCATGT
RAD27506	IntLG1	148.74	0	<lmxll>	G/T	T	AATTCTGAAACCTGATTGGTCAGAAGATGGTGATTAATACTCTGTAACTGTACTGCCAGCTGCCACTAGTTCAA
RAD8922	IntLG1	148.74	0	<hkxhk>	A/C	A/C	AATTCAGCTCTCTGCTGCTCATGCCCTATGTTTGCCCTTTCTCTCACTGTTGTTAACTACATTTCAGAGGAAGT
RAD110982	IntLG1	148.74	0	<lmxll>	A/T	A	AATTCTATAATTTTTGGCCCCAAACTACTACTACTGAATAGAAAATACTTTTCTCAGCCACGAAATTTTCTCAG
RAD228977	IntLG1	148.74	0	<lmxll>	CA/TG	TG	AATTCACTAAAGGTACTGTAGGGGCCGCGGGGGCACGTCCAAAATTCATGGATTTTAATTTCTGTAACATCTCT
RAD26390	IntLG1	148.74	0	<lmxll>	CA/TG	CA	AATTCTGTAGATTTGTCTTAATTTAATCAAATGTGTGATTGAGATAAATGTAATAGCTGTTATAGCATGTTAGT
RAD128156	IntLG1	148.74	0.15	<hkxhk>	C/G	C/G	AATTCATGGGACAGAATAATGGAAAGAAAATGCATAATGAGGTCAAGTTGGTTAACCAATCATGAGATTTAAAT
RAD261601	IntLG1	148.89	0.15	<lmxll>	A/G	G	AATTCCACCTTCATTTAGTTTCCATTCGGTGTGCATGGAGGCATAGCTTACAAGTGTTGATCAGACGATTTAAT
RAD96121	IntLG1	149.04	0.16	<lmxll>	G/T	G	AATTCTCTCTTGAAAGAATCTGAGATGATATTTATATTATAATTTTTTTCCTCTTTAATTGATTTCATATTCTT
RAD167698	IntLG1	149.2	0	<nnxnp>	C	C/T	AATTCCCCTCATCCGCCCAATCAGAAGCGTTCTCACATCCTCAGAACTCAATGGCGGGACAGCTGGTATATCGT
RAD39830	IntLG1	149.2	0	<lmxll>	C/T	C	AATTCTTTTTTACACCAGTGCCATGTTTTTGATCTTATCCACCTTGCCTTTGTTATTCTTTCATACCTTGTCAG
RAD112936	IntLG1	149.2	0	<lmxll>	A/G	A	AATTCACTTAGATTCAGGTTGTTTTATTTTTGTGTCTTTGAAGAGAGACGACAGAGAGACAGACAGCGCCCCCT
RAD171114	IntLG1	149.2	0	<lmxll>	A/G	A	AATTCAAAATGAATATTTGTAATCTATTTATTTAGATAAAGCTGATTTGTGACGTTAAAAGCGCTAGGCAAATC
RAD162964	IntLG1	149.2	0	<lmxll>	A/C	C	AATTCATTCCTCAAAAATGTGGCAATAATTTTATTACCATGAATGCTCTATGTTAGCAGCGTCCAGTGGTTCAT
RAD35220	IntLG1	149.2	3.3	<lmxll>	A/G	A	AATTCTAAACATTTAGAATATCAGTTGTAATAATAGAATGTATAATAGAATGAATATTGTTTGCACCAATGGTT
RAD104654	IntLG1	152.5	0.01	<lmxll>	G/T	G	AATTCTTGAAGGAATTTTAGAGTAGTAATTTTTCTTCACAATTGATTTTGTTATAGCACTACAAAGCCAGTTTG
RAD28778	IntLG1	152.51	0	<lmxll>	C/T	C	AATTCAATAGGGTTGAGGTAAGAGCTCTATTGAAGGCCATCATCATTGAGCTGGTTTGTATGCAGGGGCATTGT
RAD189693	IntLG1	152.51	0	<lmxll>	C/G	G	AATTCCATTAAAAATCTATAGAAAGAACTAAAGATCAGAGTTCATAGAAGACACCCACAGATCCTTTAATATTT
RAD234857	IntLG1	152.51	0	<lmxll>	G/T	T	AATTCTCTACTAGCGCTTGAGTGGGAAACATAGGGGGGCCGTACACAATTTAGAAAAACATAGTCAAGCAAAAA
RAD33509	IntLG1	152.51	0	<lmxll>	C/G	G	AATTCCCATTATAACAATTTAAACAATACAATTTCAAATTTAACAATTAAAACTTAACGTTTTTAAGAGTTTCT
RAD106561	IntLG1	152.51	0	<lmxll>	A/G	G	AATTCTGACATTACATTTGTGATTCTCTCTTCACCCTAAATGACATTATAATGAGATATTTCTTTGCTGCAAAA
RAD152940	IntLG1	152.51	0	<lmxll>	C/T	C	AATTCAGACAGTGAGCACACACATTAAACAGCATTTAATTTGATGGCATTTTAATCTTAGCTTGGTCTGTATCA
RAD70972	IntLG1	152.51	0	<lmxll>	A/T	T	AATTCACTGAAAGGTTTATGGTTCATAATTGTCCTGTAAAATGGCTCTCTGCTCAAGGCTATATTTCTAACCAC
RAD88409	IntLG1	152.51	0	<lmxll>	A/T	A	AATTCCTAAAATATTTATTATAATTATTATTTGTAAAAAATTATTTGTAATTGTTTGTTTTTAATTATACAAAT
RAD159841	IntLG1	152.51	0	<lmxll>	C/T	C	AATTCACTAAGGTACTGTAGGGTGTGCCCCAAAATTTGCGGATTTTCTGAACTCGCAAGAACGTAACCCCCGCG
RAD104679	IntLG1	152.51	0	<lmxll>	GA/TT	TT	AATTCCTTGACTTTGGTTTTACCCTTGTGAGTGAATAAGCACAAATCTCCACAAATTTCAGTCAAACATCCTAC
RAD64025	IntLG1	152.51	0	<nnxnp>	A	A/T	AATTCTTCAAATTACTTTTCGCATGGAGCATACACATCATACACAAAAAAAACAGGTGAAACCAGATATTCATG
RAD97991	IntLG1	152.51	0	<lmxll>	G/T	G	AATTCACAGGCTGGCATTCTGAGCTATAAGCCCTGTTTTTGGCATTACATTCTGGATTAAAGGCTTCTATGCAC
RAD102957	IntLG1	152.51	0.01	<lmxll>	A/G	G	AATTCATCTAGACATTATGTCACTTTGATACAATAATGTGTATGGAAACATTCCTGCACATTCCTGAACATTCA
RAD95418	IntLG1	152.52	0	<lmxll>	C/T	C	AATTCACCAGCTCGTAGGATTTAATGTACGGCGTCAGAAACGCTTCAGGGTTTAGCAGTGATCACCTCCTGTCT
RAD244536	IntLG1	152.52	0	<lmxll>	AC/CG	CG	AATTCAAAAGAGAGGATTATTATAATGCATACATTTAATGCGATATTGTTTTTTTAACAAAAACTAACGCAGAC
RAD78489	IntLG1	152.52	0	<lmxll>	C/T	C	AATTCATCAAAAATGTAAATGGCAAAATATGAAGTTTAACAATAGATCCATCATAATCCTACTGATCAAGTGTA
RAD111768	IntLG1	152.52	0	<lmxll>	AC/GT	AC	AATTCATCTGTAGATATTCAGTACACATTTACGCCTCCACAGCCAAAATAAATCGAATGAAATCTTTCTAAGCA
RAD121344	IntLG1	152.52	0	<lmxll>	AAT/GGA	GGA	AATTCTCAGAGTTCATTAGGATGAAGGTGATTCGTTTTCTCAAGCAGACACTCTGACAATATTCTGCTGCAAGG
RAD228371	IntLG1	152.52	0	<lmxll>	G/T	G	AATTCCTGTTTACTGTCACAGTTTTGTTGCTTTTGAAAAGCATGTAGTGATCCACATTAACTTTTAGGAACAAA
RAD126167	IntLG1	152.52	0	<lmxll>	G/T	G	AATTCAGCAATTTGCTTTTCTCTATACTTTTTCCATATACTTTTCAAGTCTTATGAGGTTCTTTCCAAAAAACT
RAD181845	IntLG1	152.52	1.38	<lmxll>	C/T	C	AATTCCAGTTTTTCAATTTATTTACAGTTTTAGATCTAGTGGTGCCTTAATATAAACTTAAAAGTCCTAAGTTT
RAD62668	IntLG1	153.9	0	<lmxll>	C/T	C	AATTCAATTAAAACGGTGCAAACAAACACTAAATCTAAAAGCTGCGTCTGGAAAGCTGCGTTTCTCCGTTCCAT
RAD169339	IntLG1	153.9	1.38	<lmxll>	C/T	T	AATTCTAAGTATTCAGGGATATTCAATAGGGTGTCTTTGCCTACATATTGAGTGTATTTTGATTTATAAACACA
RAD233508	IntLG1	155.28	0.48	<hkxhk>	CA/TT	CA/TT	AATTCATTGTCTTTACATTGTATACTGTGCTTTTTCGTCAGTTATAGAATTATTTCTATTATATAAGTGTTTAA
RAD109428	IntLG1	155.76	0	<nnxnp>	T	A/T	AATTCACGATGAAGACCCAGACCTGTATCAGACCTACTGTATGCAAAGAACTGTCTTGATACTTGTGTCAGCTG
RAD55200	IntLG1	155.76	0	<lmxll>	A/C	A	AATTCCACCGGACTTTCAAAAAGTTTATTTTCTTTCTTTTATACCGTTTAAGAGCTTCTTCATGTTGAAATGGA
RAD29317	IntLG1	155.76	0	<lmxll>	AT/TA	AT	AATTCTCCTGATGAAATTAATTGAAGTCAGATATGCATAATGCAGTCAGTCATGTGCTTTTATCTACCAATAAG
RAD268881	IntLG1	155.76	0	<lmxll>	A/G	A	AATTCTCATTCTCTCTCCAGATCTTATTCTCATTCTCTCTCCAGATCTTATTCTCATTCTCTCTCCAGATCTTA
RAD195344	IntLG1	155.76	0	<nnxnp>	T	C/T	AATTCAGCACATGCTTTGTGGTCTGTAATCTGCTGCAATCCTCTTCACCGTGATATTTTAATAAGAGCTGTCCT
RAD19301	IntLG1	155.76	0	<hkxhk>	G/T	G/T	AATTCATCTAGACATTATGTCACTTTAATACAATAATGTGTTTAGTGTGAGTAAGGTGTGTTAGTGGAAACATA
RAD79829	IntLG1	155.76	0	<lmxll>	A/T	T	AATTCCTTTAATTACATAATGAACACTTACTGGCTTTTGTAAGATTTGTGACAGGCTGAGGTGTGAATGAAATT
RAD72043	IntLG1	155.76	0	<nnxnp>	T	C/T	AATTCAGGTCAGGACTTTGACTAGGCCACTCCAAAGTCTTCATTTTGTTTTTCTTCAGCCAAGGCCTACAGGTG
RAD3540	IntLG1	155.76	0	<lmxll>	A/G	G	AATTCAGTTCCACAACAATGGTGATGTTTCTAATAAAGAGGAGATAATGAGCACATGATTGACCTGCTGAATAA
RAD242622	IntLG1	155.76	0	<lmxll>	A/G	A	AATTCACAAATACATGTTTATTGGTGCTCGAACGAATGTTTTAAAATCATTTGGTCTTTTTTTAGTGCAGGGTA
RAD247642	IntLG1	155.76	0	<hkxhk>	A/G	A/G	AATTCAGGTTCAGAAAAATGTTCAAAGCAAACAAGGAAATTATCAGTCATGAGCAAGATCTTCTTTGTAGGAGG
RAD23190	IntLG1	155.76	0	<lmxll>	C/T	C	AATTCTTCTTGAACAAAATAGCATAGTTCTCGCAACAAGTCTGAAAGATTAGCAATCAGAGTGTGAGTAGACAT
RAD50082	IntLG1	155.76	0	<hkxhk>	AT/TA	AT/TA	AATTCAAATCCCAGCACCACCAAGCTGCCACTGCTGGGTGCTTAAAGTACATCCATTTGTTCATATGTAACAAT
RAD112845	IntLG1	155.76	0	<lmxll>	A/G	A	AATTCAGTTCAAAATAAAGAAGTAAATTAAATTACCAGTGTAAAATGTATGTACGTTTAAGTGTTGCTGTATTC
RAD241198	IntLG1	155.76	0	<lmxll>	GT/TC	GT	AATTCTTGGATTCCATCTTACACCAACCCCACACAAACTTGTTAGAAAAATTGATTTATGTTAGATCAGATCCA
RAD89611	IntLG1	155.76	0	<lmxll>	C/T	C	AATTCTAACAAACAGTAGCAAAATAGGATTCCCTGATTGCACTATGATCTGATCACACCGCACAGTGTCCTTAC
RAD237982	IntLG1	155.76	0	<lmxll>	C/T	T	AATTCTTCATATACTAAAGACACACCCATGTTTCTAATCTATAAGTAAATTACAAACATGGGTGTGTCTTCATT
RAD3	IntLG1	155.76	0	<hkxhk>	A/G	A/G	AATTCAATGGAAAAAAAGTTCTAAGAAAGACCAGTTGTTCTAATGTCACAGCACATGTGGTTGTGAATGAACCT
RAD162738	IntLG1	155.76	1	<lmxll>	A/C	A	AATTCAATGGCTAATGGCTAATCCTGGAAAGCATGATGTGTAAACGCTAACCCCAGCTAGTTGGGGATTTACAA
RAD147998	IntLG1	156.76	0	<lmxll>	AG/CA	CA	AATTCTTAGTTCAGATTGTTTAAAAGATCTGAATTTTTTTATAACAGTACCTCTTGACCGTAACTGCAACTGCA
RAD6101	IntLG1	156.76	0	<lmxll>	G/T	G	AATTCTTCTAATGCTGCAGGAGTTTCATCAGAGGAAAAAAATGATCGTAACGGCTGTTAATCTGGAACATAGAA
RAD237045	IntLG1	156.76	0	<lmxll>	A/G	G	AATTCCACATGTAAGCAAAAGATTTGTCACTCTTTAAATATAACAATTTTTGTACTTTTGTTTCTCATTTTACT
RAD30142	IntLG1	156.76	0	<lmxll>	C/T	C	AATTCCTCTTTTTCTCCTGCCTGGTGGTTCCATCTTTAGCATTCTTCTAATTATGTACCCCAAGTCCCCCTTCT
RAD239576	IntLG1	156.76	0	<lmxll>	A/G	G	AATTCAGAGCAATATCACAAAGCAAAGGTTAGGAATGCATATCTGAAAGAGACTATACCACTCACCTACAACAA
RAD236943	IntLG1	156.76	0	<lmxll>	A/G	G	AATTCTGAGAAGGTCCGGGGTTCAAGGGGCATATGATTGTGACCCGCTGCAGACTCCCTACGAGTGGATATGCC
RAD96547	IntLG1	156.76	0	<lmxll>	C/T	C	AATTCCATGTTTTCTTTTGCTTTTGTAGCCCTAATTATTTACATTTTTTGGCCTTTTCACTTTTTTAGCGCTGT
RAD27106	IntLG1	156.76	0	<hkxhk>	AT/TG	AT/TG	AATTCAAAGTTCGACGTGCAGCCTGATGGTTTTACTTGCACAATGCTGGAATGTACAACGAGTGTTGTGTTGGC
RAD242982	IntLG1	156.76	0	<lmxll>	A/C	C	AATTCTAGACAAACCCTTACATTTAAACCTGCCTTATAACCCTAACAAAGGGCAAATCCTTAATCAAGCCTTAA
RAD117564	IntLG1	156.76	0	<lmxll>	A/T	T	AATTCAAATGGCATTCTCTAAATGAATTGTAATGTAAAGCTACGTTTGCATGCACATAATATCTGAAAAGTATT
RAD230600	IntLG1	156.76	0	<hkxhk>	C/T	C/T	AATTCTGTGTAGCGTTGCACCACGACTAGATAATAACGAGGCATAGAGGTGCATGATATTGAAAAAGAAATCTC
RAD82114	IntLG1	156.76	0	<hkxhk>	A/T	A/T	AATTCCCCTCAGCAACATTTCCTTCTATATAGCTGCTACCTTTAGATGTGTGTGTATGTGCAGGCACATGTATT
RAD8608	IntLG1	156.76	0.5	<lmxll>	CAT/TCA	TCA	AATTCAGAACATATTTCCAGACAAACACTAAATCTGTGTCTGAGATTCTCCATTTGCAGCATTGATTAGCACAT
RAD109266	IntLG1	157.26	0	<lmxll>	G/T	G	AATTCTTGATAAAATGTAAAATATAAACTCGCGAGACATGCGGCTATTACCCCAGTACTTTTCTGGATTGCTGC
RAD171021	IntLG1	157.26	0	<lmxll>	CA/TT	CA	AATTCCTGGATTTTTCCCGGTTTCACAAACTTCAAGCCAAAAAACTGAGCAACATAACATTAGACCAACTCCCC
RAD151999	IntLG1	157.26	0	<lmxll>	C/T	C	AATTCATGATCAAGTTCCAGTTAATTTTATTTCGGGTTCAGCTTTTAACAAAACATGGAAAACTTCATGTCAAT
RAD204052	IntLG1	157.26	0	<lmxll>	G/T	T	AATTCCACCACGGTGATTATGAGCATTGTGAATCTAACACGGGCCACCACCTTCACGTGCAAATGTCAACACGA
RAD8812	IntLG1	157.26	0	<lmxll>	C/T	T	AATTCATAAAATGAGTTTTAGTGTATAACGAGTATAAAAGTGTATATTTGGTAATCACACACACACACACACAC
RAD6345	IntLG1	157.26	0	<hkxhk>	A/G	A/G	AATTCATAGTTCTGATTGATCTGAAGGTATTTTCTATAATACAGCTCTTGTAATAGTCTCTGTAGTTCAGGTTA
RAD33695	IntLG1	157.26	0	<lmxll>	G/T	T	AATTCTGATCTTCCAAGCTACCCCGGCTTGGCCCTTGAACAAGGCTCTCAACCCTCAACTACTCCGTTGTAGAA
RAD137317	IntLG1	157.26	0	<lmxll>	C/T	T	AATTCACCAGAGCTGCACAGGTTGCAGATGCCCCACAGATGCTCAGTAGTGTTCACATTGACTACTCTAAAATA
RAD247352	IntLG1	157.26	0.77	<lmxll>	AC/GA	GA	AATTCTTTGTATTGCAAAAAAGATCTGGATAGTGAGCGCATATACTTAAGAGGAGAATACATTTAGTTTAAATT
RAD157871	IntLG1	158.03	0	<lmxll>	A/G	A	AATTCTCCTAACACACCCACATGCAAAATCTGCTTTTGTCTGCTACACCATACAATAATAGCTCCAGTGATGTT
RAD151361	IntLG1	158.03	0	<lmxll>	C/T	C	AATTCTAATTCCTCTTTGCTCAACGTACAAACAAGGTAGATCTTAAACAAGGTAGAATTTAAAACTCTTACCCT
RAD42525	IntLG1	158.03	3.88	<lmxll>	A/T	T	AATTCATATTTAATATTAATAATATAGTACATTTTGCATAATTGTTCTGAAAAAGAACTACAGAGTAATCTCTT
RAD132758	IntLG1	161.91	0.74	<lmxll>	A/G	A	AATTCAAAGAGTTCTTAGTTGGGTCGAATCCAGAAAAGAGAGAAAGAGAACGAGAGAGAAAGAGAGAGAGAGAG
RAD147624	IntLG1	162.65	0.73	<lmxll>	CCC/TTT	TTT	AATTCAACATTGATCTGAATAATTTCAGATTCACAACATTTCGAATTGTCGTTTTTCAGAGTAGTTCTTCTTGT
RAD195399	IntLG1	163.38	0	<lmxll>	A/G	A	AATTCCTTTGTACAGATTATGAAAAGCATATGAATGGCATTGTTGCACATAAATAGTTAAAAAAAAGGCGAACA
RAD241827	IntLG1	163.38	0	<hkxhk>	AG/GA	AG/GA	AATTCTGTAAATTTTAGAGTATCTGATTTTAACAGTACTTGAATGTTTTACATACTAAATGAAAGCTCAAAGAT
RAD111187	IntLG1	163.38	0	<nnxnp>	A	A/C	AATTCAACAAGCATTTGGAATAATTGATACTAATGAACAAGCCTAAATGTGATAAAATAAATAACATTAAGCTT
RAD115834	IntLG1	163.38	0	<lmxll>	A/C	A	AATTCTAACTGCTTCATGTGACTCACCTGTAAATCTTGTACCTGGTGGTGAAGCCTTGTTGGTAGCGCTCCACA
RAD146774	IntLG1	163.38	0	<nnxnp>	G	G/T	AATTCTATTGAGATCCTGTGGCATAACCTTAAAAAATGTGATTTATGCTTGAAAACATTCCAGTGTGGCTGAAT
RAD48301	IntLG1	163.38	1	<lmxll>	A/G	G	AATTCATTCCTTGACCTTAACCTCAACCATTTGTGAGTGTACACTTCTCAAGTTTTTTCTTGCATACATATTTT
RAD237759	IntLG1	164.38	0	<lmxll>	A/C	A	AATTCATTATGCCACACATCATTACTGGAAAATTTCCTTGAAAGCTTGACAGGAAGTAAGAATTTGTAAAGGAT
RAD45947	IntLG1	164.38	0	<lmxll>	A/C	A	AATTCCTCAAAACAAAATGTAACTATTCATATAAAGACCCAACATTTTGGTTGTATATGAGGACCTGCTGAGAA
RAD26412	IntLG1	164.38	0	<hkxhk>	A/T	A/T	AATTCTCAGTACTTTGATGTGAACACACAAATTGCATTAAATAATAATCTATTGCAAGACCACAAGCGTAACCC
RAD236883	IntLG1	164.38	0.5	<hkxhk>	C/T	C/T	AATTCCCATGTTATTCCGATATGTAGTGGAGTAAACGGAATGGAGTAAAAAAGGAAATGAAGTTTGATTGTGTG
RAD106486	IntLG1	164.88	0	<lmxll>	G/T	T	AATTCCATTAGCTAAAATCCAAGCACCACCAATCTGCCACTGCTGGACCCTTGAGCAAGGCCCTTAACCCTTAG
RAD25183	IntLG1	164.88	0	<lmxll>	AC/TA	TA	AATTCCTATTATAAGATCACAATACGCTATATACAATGTTATAAAAAGTATTTCTTGACATTTTGTACTTATTA
RAD4418	IntLG1	164.88	0	<nnxnp>	T	C/T	AATTCAAATTCTCACTGGTCAACACCATTCTCTTCTGTAAAGCTCTCATGGTCCAAGCCAATGCAATAACGAAT
RAD172721	IntLG1	164.88	0	<lmxll>	AC/GG	GG	AATTCTATGACCAGCATTCATACATAGGTGTCCTTATTGTCCAGGTGGGTGAGGGCCAGATGAAGGGTCCTGCC
RAD169263	IntLG1	164.88	0	<lmxll>	C/T	C	AATTCTGACAAATCCTTTCTGCTCCAGCAGACACTTTGGCCAATCCCACCTGCTTCTTCAGAAAGTTTGTCCAA
RAD195696	IntLG1	164.88	0	<nnxnp>	TAC	GGG/TAC	AATTCAAACTGAATCGTATCAGATTGTAAACAACTTTTTAAAACCAGAGGTCAATAGAAACTGCATGTTTTATC
RAD118076	IntLG1	164.88	0.5	<lmxll>	A/C	A	AATTCTGCCTGAAGACTATTCTCCATTGTACTTGTATCAGTTTACACAATATTTCTCTATTCTGAATCTAAATG
RAD115025	IntLG1	165.38	0	<lmxll>	A/G	A	AATTCCTTCCACGTGTCCACTGTTGCTAAGAAAGGCTCCAGATACCCCAAAATCCTGATCTTAGTGAAGTGGTT
RAD43164	IntLG1	165.38	0	<lmxll>	CC/TT	CC	AATTCTAAAGTGTTTTGGGCAATATTATCTGCTTATATTCAGCCAAATGCTTCAGAACTTATTGGACGGGGCTT
RAD6500	IntLG1	165.38	0	<lmxll>	C/T	T	AATTCAAATTCTCGCATCACCAAGCTGCCATTCCTGGACCCCTGAGCAAGGCCCTTATCACTCAAGTGCTCAGT
RAD117882	IntLG1	165.38	0.25	<lmxll>	A/G	G	AATTCAGATTAGAATTGAACTTGGGTTTTTATGCTGAATATAATAAATATGTCTCCAGATTGCAGGTCTTGATA
RAD73979	IntLG1	165.63	0.25	<nnxnp>	G	A/G	AATTCATACATGTATTATTCATTAATTTTCTTAGAATTTACTTATAATTTATTTAAGTGTACAATTAATCATGT
RAD115008	IntLG1	165.88	0	<lmxll>	CG/TA	CG	AATTCTGATTTGTAAGACTACCTGTACTACTTTTACTACTGTCATTATTATGGATGGATGGATGGATGGATGGA
RAD115248	IntLG1	165.88	1	<lmxll>	C/G	G	AATTCACCTCTTCCCCTCCACCATAATGACATCACGGAGCTGCTGTATGTTAGACATGTGTCGCTTCTCTTTGA
RAD2264	IntLG1	166.88	0	<lmxll>	GC/TT	TT	AATTCCTCCACAGCGCTGTAACAGACTCATTGCAAGTTAACACAAAATCTTGATTGCAGTTGTTGATGCTAAGG
RAD210260	IntLG1	166.88	0	<lmxll>	C/T	C	AATTCACTCAGGCTTTTCCCATTAAACGCTAGAAAAAATTTAAAGTCTATGATGGCAATTAAGGACTAAAAGGG
RAD11882	IntLG1	166.88	0	<lmxll>	A/G	A	AATTCTGCAGCTCAAATTAAATAAGTTGTTTTATAAATAAGTATAGCCATATAGGCATCACCATCAGGCATCAA
RAD254635	IntLG1	166.88	0	<lmxll>	A/T	A	AATTCCAAAGATTCGAGCACTACCGCAAACAATCAAAAGCCAAGCCGGTTACAGCTGGCAAAACCCCATGAAAT
RAD47104	IntLG1	166.88	0	<lmxll>	C/T	T	AATTCACTTCATCACATTTATAGAAGAACAGAAACTACATTTGCAAAAACAAAACAAAAAGGTTTCCACAGGGG
RAD54647	IntLG1	166.88	0	<lmxll>	A/G	G	AATTCTCTATGCAGCCTATGACATAAAATACAGACATATGAGTACTAGTCTGCTAAAGCATGTGCAGAGGATGA
RAD200916	IntLG1	166.88	0	<lmxll>	AT/TA	TA	AATTCATTGATTCCCTTTTTGATACAGGGACTTGTATCAAAATGTAAATTTAAACATCAATCAGCTTTTTCTGA
RAD56247	IntLG1	166.88	0	<lmxll>	A/G	A	AATTCTGTTTAACTGCATCAATAGGTCTTTAAATGCTTAAAAGAACAAACAAACAGATGGTCTTTAGACTTACT
RAD98841	IntLG1	166.88	0	<lmxll>	AA/CC	AA	AATTCACAGAGCGTCCTGACAGTGCTGACAATTCTATCTCGGTTATTTTTTTCCTGTGTTTTCTAGCAGATCTT
RAD157975	IntLG1	166.88	0	<nnxnp>	G	A/G	AATTCAAATGAATAAGTTGTTGGATGGTGTAATGCATGTTATTCTAATCAGTTTGTCCAGTTTGTAGTCAGATC
RAD6475	IntLG1	166.88	0	<lmxll>	A/T	T	AATTCTTGAAAATGGTCAATTTTGAGGTATAATTTAAGAAAATTTAAATTTTTACCAACAAATAGGAAAGATTT
RAD47378	IntLG1	166.88	0	<lmxll>	A/G	G	AATTCTTTGTGTACAAGGGAGGAAATGTCCTGGACCTGGTTTTCACCCGTCCTACTCCAGCTACAGACATGACT
RAD119904	IntLG1	166.88	0.5	<lmxll>	A/G	G	AATTCAGTGATCAGTATGATTCCTGCTCAGCTTGGTCTCTTCCCTTTCTAACCTCTATCTGTATGGAATGTTTA
RAD35327	IntLG1	167.38	0	<lmxll>	C/T	T	AATTCTGATAGCAAATGTGGGTTCAGTTTAGAGAGGAATTGAGATGTGGGAGGGGGATGACTTTATTAGTACAT
RAD95986	IntLG1	167.38	0	<lmxll>	A/G	G	AATTCAAGTTGGCTGCTAAGAATGTATGCTTTTCAATACTGTATGAGATAATAAAAAGCGGGTATACTAGTAGA
RAD118407	IntLG1	167.38	0.5	<lmxll>	A/G	A	AATTCAACTCTGGCTTCAAAGGTCATTAGTTCAAATCCCAAGTTGCCCCTCCTGGGCCCCTGAGCAAGGCCCTT
RAD178083	IntLG1	167.88	0	<hkxhk>	C/G	C/G	AATTCTGTCTCTCACAGACCTGTTATTTTGTGTTTAAGAAGCCTGCCTATCCTCCACTCATTACCTGTAATAAT
RAD9189	IntLG1	167.88	0	<lmxll>	A/C	A	AATTCAATTTCAGTCTTGTCTGTGAAAACATCATTAAAAATTAGTGTTCACTGTTGAACTGATTTGAATGTGCA
RAD230076	IntLG1	167.88	0	<nnxnp>	G	G/T	AATTCTTTACACTGAGTTTTTGACGGGAAAACAATTCAAGTTTATAAAGATGGTAAAAAATCAAATACATTCAT
RAD63384	IntLG1	167.88	0	<lmxll>	C/T	C	AATTCATGTGACTCATGGTGTAGTTAAGGTTAGTTCTTGATTAGTATATGTCTTAACTCAGGGGTCACCAACCT
RAD231417	IntLG1	167.88	0	<hkxhk>	A/G	A/G	AATTCATGGTAGATGTGTGTTGTAGAGAGTAATGATGTCAACATCTATAACACAAGTTACTTTACTTTCTGAAC
RAD12374	IntLG1	167.88	0	<lmxll>	A/C	C	AATTCATTCAAATAAATGTAATCAATTCAGTTTTCACTTTAATTAAAAAATCAACTACATTTTTTTTCCATTGC
RAD77393	IntLG1	167.88	0	<lmxll>	C/T	T	AATTCAGCACTTCCGTGTGCACCAGGGAATGTACTAACATAAGTAGATACTAAGCCATGCTCTGGGTACATTGG
RAD27827	IntLG1	167.88	0	<lmxll>	A/G	A	AATTCCCACGAGCGCACTGTTTTGTTCCAGAGTGCCCCCCAGCGCGTCGCTCTGCTCCAGAGTGTCCCTGAACG
RAD39485	IntLG1	167.88	0	<lmxll>	A/G	G	AATTCTACGAGCACTGGCAGAATTTCAGCAGAGGGCAAAATTTATTGTAACAGGCATTATTCGGCTGTGGGTTA
RAD110463	IntLG1	167.88	0	<lmxll>	AA/GG	GG	AATTCTTATAAATAAATACAGGTATCCCTAGGGTTACGATGGAGATGTGTTACAATGATGCCAACGTAACTTGA
RAD240277	IntLG1	167.88	0	<lmxll>	C/T	C	AATTCATATTTTATTATCTATTAATCTTTGTGAAGCTACTTTAAAACAATGTCTATTGTTAATATGCAAACAAA
RAD13796	IntLG1	167.88	0	<hkxhk>	A/C	A/C	AATTCACTAAGGTACTATAGGGGATGCAGAGTGCAATAATGTCATCTTCACTGCTCAACAGTTGAAGGAGTTTT
RAD162417	IntLG1	167.88	0	<nnxnp>	GA	AG/GA	AATTCACACACAGTGGAGCCTCCGTACCATACAGTGATGGAGTTGGTCAGGATGCTCTCGATAATGCAGCCGTA
RAD161805	IntLG1	167.88	1.53	<hkxhk>	C/T	C/T	AATTCTTACAAGGTCAAGAAAATATGATCACATAACCCCCAATCCTATCGTCCTTACATTGGCTTCCTGTTAAG
RAD82595	IntLG1	169.41	0.49	<lmxll>	C/T	C	AATTCACTGCTCTAAATTGCCCATAGGCATGACTGAATGTGTGTGTGCTCTGTGGGGAATAATACATTTCCCTG
RAD249580	IntLG1	169.9	0	<lmxll>	A/G	G	AATTCTCGATTCTGATTGGCTGGAAGGTCTTGATTGATTTTCTAAAAGCAGCTCGCAAGAGAGTGGGACTTTTC
RAD138930	IntLG1	169.9	0	<lmxll>	A/G	G	AATTCCTCTAAGCTGCAATATAGATTGGGCTTTTGTTACAGATACTTGATCGGACTGAGGTTTGGGGAATTTGG
RAD172048	IntLG1	169.9	0.51	<lmxll>	CA/TG	CA	AATTCAGCAGTGCTGTGATGTAACATATTTGCTTGATAACACTAGAAGCAGCTTTATGAATCAGTGCAGTATGA
RAD94320	IntLG1	170.41	0	<lmxll>	AT/CA	CA	AATTCCTAAATAAATACTCCTAACAGACTTTTGAATGTTATTCAATAATTCAAATATATTGCAAATTATTTAAC
RAD131945	IntLG1	170.41	0.51	<lmxll>	A/G	A	AATTCAATGTTGGTCTTGATGACATGTTTGAAGTTTCTATGGCAACTGTGAGATTACTTAGGGAAAGTGTTTTT
RAD187114	IntLG1	170.92	0	<hkxhk>	G/T	G/T	AATTCACATCTGTGGTATTTGGTAGACGCCTTTATCCAGAAAAACGTAGTTATACAGCTGAGCAATTGATGGTC
RAD73775	IntLG1	170.92	0	<lmxll>	A/G	A	AATTCTCAAACTAATAGCAGTAGTTATAATTGTGTATTGATGGAAACATTGTTTAGATGTTTACTGCAAAAGGA
RAD252565	IntLG1	170.92	1.25	<hkxhk>	A/C	A/C	AATTCCTCACAGTGCCACAAGATTTCAGGCTCTTTCCTGCAGTCTGACCCCCTACGACGACCGTCAAACAAAAT
RAD5142	IntLG1	172.17	0.59	<lmxll>	C/T	C	AATTCTTGCTGGTTGGCATGAGATCAAATACTTATTTCACTCGATCAAATGAAATCTAATTTATATATAATATA
RAD194946	IntLG1	172.76	0.68	<nnxnp>	T	C/T	AATTCTGTTTTCCAGAACACACAAAAAAAATAAAGCCACCAGACACTACACTTCCCAGGAACAGACTCAGTCAT
RAD88573	IntLG1	173.44	1.52	<lmxll>	C/T	T	AATTCTGAATCAATACATCTTTTTTTTTTTGCAATTGCGAGTTTATAACTCATTTGCAACACTTTTATCTATAA
RAD272311	IntLG1	174.96	0	<lmxll>	A/T	T	AATTCAATTTTTTTTTTCTCAGAGATTCAACTCAATTAACTTTGCTGGGGTATATTTTAAGCGGCAGTCACAAA
RAD20612	IntLG1	174.96	0	<lmxll>	A/G	G	AATTCTGATCTACTAAACTGAAGCTAAAATACATTTGTCTGAAATCGATGCTTTTAATATTCCGTCTGATGTTA
RAD42025	IntLG1	174.96	0	<lmxll>	A/G	A	AATTCTTAAAGATTTTACAATTTTCATTTTGTAAAGTTACAGCCAATTTACTTTGATTGTTTCACAGACCTGAC
RAD253863	IntLG1	174.96	0	<hkxhk>	C/T	C/T	AATTCTCCGGAGTGATCCAAGGCTCCCCGAGCGCCAGGAAGTGCAGAGAGTGAAGACAGACTGGAGCCGAGATG
RAD114400	IntLG1	174.96	0.5	<lmxll>	CTA/GAC	CTA	AATTCTCCTCTTCTGAATGTGTGAGACTTGACTGCTCAATACCCTGTCCTCCATCAGCAATATGTTTGGTTATC
RAD72009	IntLG1	175.46	0	<lmxll>	A/T	T	AATTCCATGTTTTATTGTGTCCATGTAGGTTTCTTCAGTGTTCTCTGGTTTCCTTCCATTTCTGAAAAACAAGA
RAD18318	IntLG1	175.46	0	<lmxll>	A/C	C	AATTCTAACTATAATAAAAAAATTCTAAATTTCCATTTATAGCATTTGGCAGATGCCTTAATCCAGAAGTATTA
RAD113948	IntLG1	175.46	0	<lmxll>	A/G	G	AATTCAATTGCATTTTTTAAAATCATTTTCACGATGGTGGTGTTTTTAACTTTTTTTCCTTTTTACCAAAGTGA
RAD250201	IntLG1	175.46	0.98	<nnxnp>	A	A/C	AATTCAAGTCTTAGCACAGCCAAGCTGCAAATGTTGGCCCTTGACCAAGGCCCCTTAACCATCTCTGCTCCAGA
RAD250290	IntLG1	176.44	0.15	<hkxhk>	AG/CC	AG/CC	AATTCAGGCACAAGAAAATGCATCACAATCTGGACATGTTTAGTTTTATTTAGTTACAGCATCCTCTAATCTCA
RAD139719	IntLG1	176.59	0.14	<lmxll>	C/T	C	AATTCATATTAACTACCATAGCAACCACCTAGCAACATTTCAGAAACCACCTAGACTACCTAGCAACCACATAG
RAD150527	IntLG1	176.73	0.14	<lmxll>	G/T	T	AATTCAGGCACAAGAAAATGCATCAGAATCGGGACATGTTTAGTTTTATTTAATTACAGCATCCCGTAATCTCA
RAD185360	IntLG1	176.87	0.15	<lmxll>	G/T	G	AATTCAGGTGTGTGGGTGGATGTATAGACAAATGATGGATAGGTGGATAGATAGAGTGGGTGGATGGATGGATG
RAD85705	IntLG1	177.02	0.14	<lmxll>	C/T	T	AATTCATCTGGCATCAAACGCACCCATAGTTTTTTTATTTCTTTTTTTTGAAAGGTTGAATCAATTCGCTCTGT
RAD107613	IntLG1	177.16	0.15	<lmxll>	A/C	C	AATTCTAAAAAGTTTCAGAGACTTTCAGGACATTTCAGAAATCATTATCCTTCACAACAAACTCTGGATTGTTC
RAD152301	IntLG1	177.31	0.15	<lmxll>	GC/TT	GC	AATTCTGTCCAAAACTCGGTAAGTGACCAAGGGGTAATTCTCTTTATACAGTGAGGAAAATAAGTATTTGAACA
RAD142146	IntLG1	177.46	0.16	<nnxnp>	C	C/T	AATTCTGGGCAACAGAATCTGTTGGGGAAAAAAAACAGTCACCTAATCAGTAGGTATTAATGCTGTTATTTTCA
RAD175014	IntLG1	177.62	0.17	<lmxll>	AA/TT	AA	AATTCACTTTGTCCATTCATTTATTTTGATAATCTATAGAGGTGCTGATATATTGGTATAATGTTGCTGTTTAA
RAD17448	IntLG1	177.79	0.16	<lmxll>	C/G	C	AATTCCTACATGGACAGGCGTGACTTAGACTGAGAATTATGCTACATTTAAGTGGAATCGGAAAACCAAACACA
RAD25135	IntLG1	177.95	0	<hkxhk>	AG/GA	AG/GA	AATTCTGGTGTGAAGCAGAAGCAGCCTGGACATCTGATCATGAATACAGGGTTTATTTTAAACAGATCAACGTA
RAD253851	IntLG1	177.95	0	<lmxll>	A/G	G	AATTCAAAGTAAGGATGTAAACCAATTTGTGCATCTGTACCTGCTATATGGCTGTGACAGTTCCTCAACCTCAG
RAD37208	IntLG1	177.95	0	<lmxll>	A/C	C	AATTCAAGACGGAACTACGAGACAAAACATCAGGAGAAGCTGAAAGACCTGAATGCAGAGCAGAAGATACAGTA
RAD155870	IntLG1	177.95	0	<lmxll>	CC/TT	TT	AATTCTGGTCCGCCACAGAACACATAACAGAGCATCGATGACATCTCTTTTACAATTGCATACAGTACGTCATG
RAD109231	IntLG1	177.95	0	<lmxll>	ATC/TCT	ATC	AATTCCATCTGTACAACTATTATAATTTCAAACTATTACTAAAATATTGTTTTTAAATCCAAAATAATCTTTTG
RAD168054	IntLG1	177.95	0	<lmxll>	C/T	T	AATTCAATTATTCCCAATAGTCTATTCTCTTCATTACATAACTTTCACATTTAGGGCATTCTCTGTAGGACTTG
RAD159184	IntLG1	177.95	0	<lmxll>	C/T	T	AATTCCAAAGGAGCATGGAGAAGTGCCTGAGAGAACTGCGTGATGAGGTGTGTCAGCTTTATTTAGATGATAAT
RAD9393	IntLG1	177.95	0	<lmxll>	A/G	G	AATTCACTGAGACATACGGGTTTGAAAATGATATAAATTTTAGACACTTACACATTGAAAAATAGGTGAAACTG
RAD99674	IntLG1	177.95	0.51	<lmxll>	C/T	C	AATTCTAAAAAATTTCAGAGACTTTCAGGACATTTCAGAAATCATTATCCTTCACAACAAACTCTGGATTCTGT
RAD28517	IntLG1	178.46	0	<lmxll>	C/T	C	AATTCCTTTTTCCAAACTTTCAGTCACTTCTGCTGAACTTCAACCTCAGAGCCACTCCTGCCCTCGATAAACAC
RAD3031	IntLG1	178.46	0	<lmxll>	C/T	T	AATTCACTTTGCTTCCATGCTGTTCAGAGGATGAGAATCTGTTTCCCTGAATTGCAGAGAGCACCAGGAGAAAA
RAD258859	IntLG1	178.46	0	<nnxnp>	G	A/G	AATTCCTGCACACACGCCCCGTACCAGCCTGTAGATGAGAATATTATTAAAATAAAACTGGTACAGGGAATACA
RAD106393	IntLG1	178.46	0	<hkxhk>	C/T	C/T	AATTCATTATTACTATGTTTGCATTCATAAGTATATCTGTGGGAGGTCCTTATAAGAATAGCCTGTGTGTGTGT
RAD259474	IntLG1	178.46	0	<lmxll>	ATC/GCT	ATC	AATTCAGCTCACAATCACAAATCCACTGTGTTCTACTGTGCACATTTCGCAAACCACACTCCCTGTGTACATTA
RAD69381	IntLG1	178.46	0	<hkxhk>	A/G	A/G	AATTCACCAGAGTCTGTTACAGTTACATTTCTAATACTCACAGTAAAGATTTGTTCTGTTCTGTCATCATTGTC
RAD95728	IntLG1	178.46	0	<hkxhk>	AAG/GGA	AAG/GGA	AATTCTGGGCAACAGAATCTGGTGGGGGAAAAAAGTCACTTAGTCAGTAGGTATTAATGCTGTTATTTTCAGTT
RAD99712	IntLG1	178.46	0	<lmxll>	G/T	T	AATTCACGACCTTCCAATCACAATTCCAACATCTTAACCACTGAGCACCACTTTCTATTTTCTCTTTTCGTTTT
RAD24242	IntLG1	178.46	0	<lmxll>	G/T	-	AATTCTGGGCAACAGAATCTTTACCTGCTGGGGGAAAAAACAGTAATAATCAGTAGGTATTAATGCTGTTATTT
RAD179372	IntLG1	178.46	0.5	<lmxll>	C/T	C	AATTCTGGCATCTCTAGCAATTAGGCTAACTTATCTATTGCCTACTATACCTGAACCAACTTGACTCCACTGTA
RAD134883	IntLG1	178.96	0	<lmxll>	CAC/TCT	CAC	AATTCTTTTAACATGTTTAATACAGATTTGTTCACTTTCATACCCAAAGTTACTCAGACTTCTATATTTTCTTA
RAD263531	IntLG1	178.96	0	<lmxll>	C/T	T	AATTCCAAAGCTTAGGAGCTGCTACTGAGAGCAGGATCACCCCACGATTTATATCTTGTTCTAGGCGCTTCAAG
RAD108777	IntLG1	178.96	0	<hkxhk>	A/G	A/G	AATTCTTTCTCCAAGTGACTGATTCCCATTAGATTTCAGCTCTGGAGGCACTATTCTGTAATAGTATATTAGTG
RAD63440	IntLG1	178.96	0	<nnxnp>	TA	CC/TA	AATTCATATTTAATTAAATTAATATTTTAGGTAAGTTACCTTTTAAATAGAAATACTTTTAGCTTGAAGGCCTC
RAD158006	IntLG1	178.96	0	<lmxll>	C/T	C	AATTCATAAACAATAAAAGAAATACACTCCGATGCCACATGATTCCAGTCAAGAAAGTCTTGTTTTACAGGTCA
RAD125861	IntLG1	178.96	0	<lmxll>	A/T	A	AATTCTGGATCGTACATGCACTTGATCAGGACTTCTCCTCCTGAATATCCTGTTACTTCCATAGAGGCTCGTCC
RAD31511	IntLG1	178.96	0	<lmxll>	C/T	C	AATTCACAACAAACAAAAAATATTTCTGCATGCTTACATCGCTAGATTGTGAAGATCTAATAAACACAGATGCT
RAD232451	IntLG1	178.96	0	<nnxnp>	G	A/G	AATTCTTTGTATGGGCACTTCTCCCGGACGAACGAGAGCAAGAGCCACACCCACCACCGTGTTTCATTCAGTTA
RAD102514	IntLG1	178.96	0	<lmxll>	C/T	C	AATTCTTCAAGGTTCATGCAGGGGCTCGGTTGCTCCAGGATCAAGATATGGTATTTCCGTGTGTCAAACCATTC
RAD188279	IntLG1	178.96	13.19	<nnxnp>	T	A/T	AATTCAATTGAAATTAACATTAATTAAATTTTATATAATTATATGACTTTCTCTGATTGTTGGTTCCAAAAGTT
RAD55800	IntLG1	192.15	0.66	<lmxll>	G/T	G	AATTCATTGACACTTACTTTTGAGCGATGAACTGAGGATTTTGAGAAATGTTCAGGCTTTTGCAATAAAACGAA
RAD30140	IntLG1	192.81	0.25	<lmxll>	CC/TT	CC	AATTCAGCAGGCCGATTTGGTCTCATTCTTGTTGGTGATTGTGTGTCCCCAGGCACCGAGTTTGAGGGCGCCAT
RAD60801	IntLG1	193.06	2.76	<lmxll>	C/T	T	AATTCTACAGAACATCACTGAAATGACTGTAACATCACCTGACAGTAATAAAATCTAACACGTTCAACATGTGT
RAD220498	IntLG1	195.82	0	<nnxnp>	A	A/T	AATTCTTGAGTGTAGACTGATTCTAGAAAAACATAACCCCTAATCTTAGGTCACGATAATCGTACAAAAACATT
RAD236713	IntLG1	195.82	0	<lmxll>	C/T	T	AATTCATTATGAGTTTTAAATGGTAGCAGATTGTATCTTTTAATGGGATTATGTATGTACTTTAATGATTTCCC
RAD256176	IntLG1	195.82	0	<lmxll>	G/T	T	AATTCCTTTACCTCAGGGGCAAATATAAATGATTACTTATACAACCTGGTAAAAGTTTAAACCCATTTGAGATA
RAD22767	IntLG1	195.82	0	<lmxll>	AT/TC	AT	AATTCCCTACAGACTTAGTGCTGGCTGAGTGAACCCTACCTCTAACTTTAACCCTATCACCAACCCTGACCCTA
RAD17634	IntLG1	195.82	0	<lmxll>	C/T	T	AATTCAAGATAATGGAAAATCTTATTTAAGTTTGTATAATATGTTAAACTATCGATCCAGTGAATTTTGGTTAT
RAD262227	IntLG1	195.82	0	<nnxnp>	C	C/T	AATTCATTGCAGTGAGCAAACATCTGGCAACATTAATTTTGTATTCAGCCACGTACAGTCAGGAAGAGCGCATT
RAD102629	IntLG1	195.82	0	<lmxll>	A/G	A	AATTCAGGAGTTTTTTAGTAGAGTTCAGGAGTGTTACTAAGGTTTCAGGAGTTTTTAGAATTTTCCAGGCGTGT
RAD228981	IntLG1	195.82	0	<lmxll>	A/C	C	AATTCAGTTAAATCCAGTTTAGCACTTTTAACAATGGACACTGTTCCTTTACAGGGTTTAATAGGTTATAAAAT
RAD128483	IntLG1	195.82	0	<lmxll>	A/G	A	AATTCCTGCCTCAAGCCCCCTTGTGTGAAAGAACATGTGTATAAGTGTGTGAAATTCTGTGCTCAGACCGTCAT
RAD204132	IntLG1	195.82	0	<nnxnp>	C	A/C	AATTCTGTAAACACAAGCAAACCAGCACAGAAGCACGGTGGTAAACATTAGCAGTGTATCTGCTAGCCTTTTTA
RAD124330	IntLG1	195.82	0	<lmxll>	A/C	A	AATTCATGAGCAGGGATCTCTCCATGTTCTCATGGGCCGAAAGGAAACGCCAGCTCTCTTCCTCATTAGTGAAA
RAD273035	IntLG1	195.82	0	<lmxll>	A/G	A	AATTCCCAAATTGTTGATCATTAAAATTCGCTTTTTACTTGTTGCGTGTACATCACAGCATAGTGCAAGCTTGA
RAD250134	IntLG1	195.82	0	<lmxll>	AG/GA	GA	AATTCCAGTGATAAAAATAGCAAAACAACAACAGCTTCATTTTTAGTGGACGAGTCACAGACGCACTTAATTCT
RAD268357	IntLG1	195.82	0	<lmxll>	GG/TT	TT	AATTCTTTCGTGTGTGTAAAGGTCTGGACAAGCAACATAAACCGCAGACTAGGCAGAAGGTCGGAGTCGGACTG
RAD89700	IntLG1	195.82	3.89	<nnxnp>	A	A/C	AATTCGGCCAAAAGGAAATGAGTTCATTGCCATGTGCACTCACTTCATTTTGCTCCCTCCCATCTCGTTTTCAC
RAD67580	IntLG1	199.71	5.91	<lmxll>	G/T	T	AATTCATACTGTACTGGGTAACACACATCCTGCTTCAGGGCAGGGTTTAGCCTGAGTAATCTGTTCATCCATTT
RAD70983	IntLG1	205.62	6.4	<lmxll>	C/T	T	AATTCATCAACCAGTGAATTAACACTATTTTCTCTGTCATTCTTTAACACACAAACACTCACAACATACACACT
RAD3973	IntLG1	212.02	0	<hkxhk>	C/G	C/G	AATTCCATATCATCTGTGTGTGTGTTGAAACTCTTTTCTGCATTACATTTTTTTTTTTCACATCTCCACAAATC
RAD73263	IntLG1	212.02	1.44	<nnxnp>	C	C/T	AATTCCTGGGGTGCCGGGGAAAGATGGCCGCCCTGGAATAGCGGGAACGCCCGGGCTCTCGATAAAGGTGAACT
RAD115233	IntLG1	213.46	0.01	<lmxll>	A/G	G	AATTCCAGATCCAGACCTGGTTCATGGTTTCATTTTCACTTTCATGCATTTTTACCCCTTGTATTGCTTCATTT
RAD229123	IntLG1	213.47	0	<lmxll>	C/T	C	AATTCTAAAAACACCTGACCCATGAGTGCTCATAGGGCTTCATAACCCAGCACAGTTTCTATGAAAAATTTAAT
RAD17215	IntLG1	213.47	0	<lmxll>	G/T	G	AATTCAATAACAGGGTGGTGCAAGAGGAGGAATATGACAGGCAGAAGATAAGTGAAGCCTTCAATTATCAGATA
RAD31261	IntLG1	213.47	0	<lmxll>	A/T	T	AATTCTACTGCTGAATCTTAACATCTAATTGGTCATAAATTGTTTATTTATTTTTTAGAAATGCAGCTCTGAAG
RAD240844	IntLG1	213.47	0	<lmxll>	C/T	T	AATTCATGGGCTTTATCCACCTCAATATTTATAAATGTACAAACCGACACTTCAAAACTGATCAGTAGTACGAA
RAD23611	IntLG1	213.47	0	<hkxhk>	A/C	A/C	AATTCAGAGTGTGAACCAGGAAACACCAAGGATCTAAAAACTGGTCCACTCTCTCCATGACACTACGACACTGG
RAD249317	IntLG1	213.47	0	<lmxll>	C/T	T	AATTCTCAAGTCATGCCTATAGGACGACGACGACACCCGATTCCTTAAAACGCTTTAAAGACACGATGTACAGA
RAD105309	IntLG1	213.47	0	<lmxll>	C/T	C	AATTCCCCTGCCACGCCCCCTTCGGCGGCTGTCAAACTTCGGGTTTCCTCAAAGCACCTGCTCGCAATCGGGCT
RAD156365	IntLG1	213.47	0	<lmxll>	G/T	G	AATTCTTTATTCGCATATCCTAAGAAAAGTTTGGTTTAGCAAAGATACTCCATGAGCACAGCGGGTTAAGGGCC
RAD68384	IntLG1	213.47	0	<nnxnp>	T	A/T	AATTCTTTGGCCTGAAATAAAAAAATAAATAAAAAATATATTTTAATGTTTATTTAATACAAATAAACAAATAA
RAD116150	IntLG1	213.47	0.5	<lmxll>	AG/CA	AG	AATTCCACCTTATTTTATCAACAAATCAGATGTGCACTTGTTTTTATTTCAGACGGTTAAGGTTCATTTCCTAC
RAD166919	IntLG1	213.97	0	<lmxll>	G/T	T	AATTCAATCAAATGTAAATGTTAAATCTCATGTAAATGAAAGTAATGGTTTTGTGCATAGAGGCATTGTCATGC
RAD129354	IntLG1	213.97	0	<lmxll>	C/T	C	AATTCAACAGCGATATGTTGAAGTTATTTGTATTAGTGATGCATCAAAATGAAATATAATTCTTTTCAGATGAT
RAD116467	IntLG1	213.97	0	<lmxll>	AA/CG	AA	AATTCCCATCAGAGAAACAAGCTCATCAAAATGTTTAATCATGTTGTCAGTATGATGATTTGCATTCAGTGAAC
RAD124435	IntLG1	213.97	0	<lmxll>	A/G	G	AATTCATTCACGTCCTCATTAGACTGGATCTTCACCTTTACCGTTTGTTGTTTTTTGATGACTGAATCAAACGA
RAD48809	IntLG1	213.97	0	<lmxll>	A/C	C	AATTCAGCACAAAGTCATTGCCTTTTAGTACTTTCTTTTTTAAAGATGAATTAAGGATTTTGAGAAAAGTTCAG
RAD109760	IntLG1	213.97	0	<lmxll>	A/G	G	AATTCTTCAGATCTCAAGCCTGGTTGTCCCTGGAAGGGAAATGTTATGAACCATGACCACCACAACACCTAGGA
RAD129668	IntLG1	213.97	0	<hkxhk>	CG/TA	CG/TA	AATTCATTTGGTAGAGGAGACTGCATCATGTAGGTCTTCGGCGATTTACAAAAGGTTTAGTTTTTTTGGCCGTA
RAD168357	IntLG1	213.97	0	<nnxnp>	T	C/T	AATTCAGAGCGACGGCGAGTAACACTCCCATGCGAACGTGCCGTACTGAAATATATACGACCAAGTACGTTTTT
RAD117666	IntLG1	213.97	0	<lmxll>	C/T	C	AATTCATTTTCGCTGCTCTAATTTAGATTCCTGCACTGGAGTACTTTTGGGTGATGTTGACTGGGGAAAAAAGT
RAD46853	IntLG1	213.97	0	<lmxll>	A/G	G	AATTCAATATATAACCTGGATTATCATCTCTATATACACCACAACCTCTAAACACTTGTACATACACTGTTTAT
RAD16194	IntLG1	213.97	0	<hkxhk>	C/T	C/T	AATTCAGTCGTAATTCTAACAGGAAAATGTTCCTCCTTACCTGTTCAGGTGTGCGATTCGTCCAGTTCAGCCAT
RAD28363	IntLG1	213.97	0	<hkxhk>	A/G	A/G	AATTCAAAGTCCTGCACTGAAAAAGGCTTTGATGTATAGTGGACACAGCCTGACTACAGTGTCTACCCCTTTCA
RAD257313	IntLG1	213.97	0	<lmxll>	A/C	C	AATTCAAGACAGAAATATTGGAGCAGGTGGGTCTCATCCTCCACAAGACCCCCTCTTACAATTATCTTATTCAT
RAD158749	IntLG1	213.97	0	<lmxll>	C/T	T	AATTCATTCACGTCCTGATTAGACCGGACCTTTACCTTTACCGTTTGTTGTTTTTTGATAACTGAATAAAACGG
RAD142099	IntLG1	213.97	0	<lmxll>	A/G	G	AATTCATTCATGTCCTGATTAGACTGGATCTTCACCTTTACCATTTGTTGTTTTTTGATGACTGAATAAAACAG
RAD134362	IntLG1	213.97	2.07	<lmxll>	A/T	T	AATTCCATTTGCGAGCTGAGAAACGCTCCAGAGCAACTGAGAGAAACTGTAAAAAGGAAGTTAACTTAACATGC
RAD155162	IntLG1	216.04	0	<lmxll>	A/T	T	AATTCAGGCATCCAAACATCCAAACTGACCAGAATCTTTTCAAACTGACCACAAAATAATCCGAAATAAAACCC
RAD237892	IntLG1	216.04	1.55	<lmxll>	C/T	T	AATTCAGAAGTCATTCATTTCATGAGTTAGAGTCGCTCGAAACTATAGACATTGGTGCATGTAGATGTGTTGAA
RAD153405	IntLG1	217.59	0	<lmxll>	C/T	C	AATTCTACATAAGAGCATTAAACATTATACACTATATGGACAAAAGTATTGAGACACCTGACTTTCCCAGCCAT
RAD235846	IntLG1	217.59	1.03	<lmxll>	C/T	C	AATTCCAGGAAAAGTTCCAGAAGAAGACTGGGAGGTGCTTTATTGCTGCGCAAGGGGACTGTTTTGAAGGTGAT
RAD46699	IntLG1	218.62	1.56	<lmxll>	A/C	C	AATTCATATAAAGTCTGCTACAAGGGCTCGGGACTACAATTACCATGAACTGCGATAAAAATATTATGACTGGA
RAD259025	IntLG1	220.18	0	<lmxll>	A/G	G	AATTCTGGATCCTGATTGGTCAGAAGGTGTTTTTTATAACAGCAGATCTGATACTGAGCCATTACATTAGGAAC
RAD51193	IntLG1	220.18	0	<lmxll>	C/T	T	AATTCTACTTAATTCTATTTATCATACCTTGAATGCAAATAGTTTTTCTCAGTGCTTTAAATCCTGCCGCTAAT
RAD202446	IntLG1	220.18	0	<lmxll>	C/G	C	AATTCTGACCCAAACGTTGAACACTGGAGCAATACCACAACAGTAACAAGGAGCTCCAGTTACTTTACAGTCTC
RAD98971	IntLG1	220.18	0	<lmxll>	G/T	T	AATTCAGCAGCACTCTATCCATCTTCTCCGTCGATGCGCCGAGCCGGGTTTATTGCGACTGCTGTCACACGCTG
RAD148974	IntLG1	220.18	0	<lmxll>	A/G	A	AATTCAATACATAAAACAAAGAAAAGACCACCATATTTGTTTTAATGAGTTTATAAAATCAGATTAATATATAT
RAD153081	IntLG1	220.18	0	<lmxll>	C/G	C	AATTCTGTCAGAAGGTTGGGTGCTGCAGCTGAGCTTCTCTTTATGATGGAGTGACAGATTTAAGTGCTGTTTGT
RAD155650	IntLG1	220.18	0	<lmxll>	A/G	G	AATTCTATTAATGAAGCTGTTAAAGTTCATCCTGGTGCTGTTTTTCATCATATTTTTCAATCCTTTCTTTTTAT
RAD152751	IntLG1	220.18	0	<lmxll>	C/G	C	AATTCTAAAAAAACCTTGAGAAGATTTATCAAAATGATGAGACGTAATACTGCAGTAACCAAATAGGAATATTT
RAD235668	IntLG1	220.18	0	<lmxll>	A/C	C	AATTCTTTATTCTGATTGGTCACACAATTAATCATTTTTCACAATTTGGCAGATGCCCTTATCCAGAGCGACTT
RAD238870	IntLG1	220.18	0	<lmxll>	A/G	G	AATTCTTACAAAGAACTTTTCATGTGCACATATTACGTTTTACGTTTGTATTTAATGTACAAAAAGAATAGAAA
RAD256206	IntLG1	220.18	0	<lmxll>	C/T	C	AATTCTTTCTATCAAACATGAAGAATGAAAACCGATTCATCAATATACACTGTGTGGCCAAAAGTATTGTTCCG
RAD116362	IntLG1	220.18	0	<lmxll>	A/G	A	AATTCTTCAAGCTTGAATCCAGGGGGTGGAGCTTAGTGACAAATGCAGATGCAAACAGATCCGTGTTAGAGACC
RAD32094	IntLG1	220.18	0	<lmxll>	C/T	T	AATTCAGCAGCGTTATAGAATAAAATTTCAAACTATTTTTATTTGTAGCGATGAACTAACGTGTTCTTCTACCC
RAD29080	IntLG1	220.18	0	<lmxll>	C/G	G	AATTCTTTTATCACAGGAACGCTGAAGAAAACTGACACAGACACACACACACACACACACACACACACACACAC
RAD80771	IntLG1	220.18	0.43	<nnxnp>	T	A/T	AATTCGAGAATGGTGTTAGGTCGATCTCAGTATTGAACCTGTCCTGCTTTTAACACTTAAGCTATTTAATTTAA
RAD56353	IntLG1	220.61	0	<hkxhk>	A/C	A/C	AATTCATCAATGATCATGGATTTAATCCATCTATGAGGAGACAGTGGGGGTCAGTGGTGGACCTGGAACAGTAG
RAD39231	IntLG1	220.61	0	<lmxll>	C/T	C	AATTCAGATTGCATTTTTTATGCCTATAAAAAGCTCTTCACTGCACTGTGCAATGAGTTCTCACATTTACATTA
RAD251974	IntLG1	220.61	0.52	<lmxll>	C/T	C	AATTCACAAGATCTGTTTTTGTAGGTCTCTAAACCTCTGATGTATTTATTTTTTTTTACACTTTAAATGTTCTG
RAD11116	IntLG1	221.13	0	<lmxll>	A/G	G	AATTCCACACCACTAACCCCGAGCCACGAGTTTAAGAACCCCTAATTCACAAAGCTTCGCAAGAACCTTACTCT
RAD48767	IntLG1	221.13	0	<lmxll>	C/T	C	AATTCATAGAAAAATATATTAAAGTCTGATTCTAATTCTTAGTTTAGACCAGAAGAAAGGGCCTTGCGATCAAA
RAD175050	IntLG1	221.13	0	<lmxll>	C/T	C	AATTCTAATAAAGAATAGAAATTCTGTGGGGAAGAAAAATTGTACGATAAAATAATTATTAAAGATTCAAATTA
RAD17979	IntLG1	221.13	0	<lmxll>	C/T	T	AATTCTACTGCATACTTCATACCAGTCGGTTTCCCTGGGTTGCGGAGTGTAGTGAATGGGTCGCTTTTTGTCGG
RAD60240	IntLG1	221.13	0	<lmxll>	A/T	T	AATTCTGTTTTAAAGTTCATTGTGAAAAGTGCTATAGAAAAACACTTCACTTGACTTGACATTAACTTGCAATA
RAD124021	IntLG1	221.13	0.05	<nnxnp>	G	G/T	AATTCTCACTTGACTTGAACCACGAGACCCGAACCTGTTTCGCATGACACAAAGTGCAGAAAGCCAAGTGAAGA
RAD167640	IntLG1	221.18	0.05	<lmxll>	A/T	T	AATTCCCGTGATCTTCTAGCATTGCCAAATCCTGGTTGATCAAAAACACACATGAAAAAAAAGAAGAGCAAGTG
RAD37515	IntLG1	221.23	0.05	<lmxll>	CG/GA	GA	AATTCTTGTTGGTCCATCTTTTGTCTGACTTGTCTTGAAGCTTTAGCCGTAATGGAATTATTCATGGTGGAGCA
RAD146303	IntLG1	221.28	0.05	<lmxll>	A/G	G	AATTCTCCTCCCTGCATAACTTTCCCAATACAATATTCTATACAAAACAACTACAAACCAATAAAACCATGTTT
RAD133337	IntLG1	221.33	0.05	<lmxll>	A/C	A	AATTCTTCTCCAGATAGTATCAAGTGTCCATTAAAAGCGCTAGTTGATCTGTAGACCTTCACACGGAGAGAGGT
RAD14950	IntLG1	221.38	0.05	<lmxll>	A/G	G	AATTCACTGCAAAACCGGGGTGTGTACAAACCCTGTCTGTCTGTCTGTCTAAGATCAAAGGTTTACACCGATCA
RAD129062	IntLG1	221.43	0.05	<lmxll>	A/G	G	AATTCCCGGTTAATGAGAGTTTAGGTTCCTGCAGCAGGGCTGAGAGGGATGGAGTTTCAGTGCTGGAAGTTTAC
RAD53717	IntLG1	221.48	0.04	<lmxll>	A/C	C	AATTCAGAGATGCTGCATTACACCGTTCCAGCTGACACATTGGGATTATATGTGTATACGTGTATATAGCGCCG
RAD245428	IntLG1	221.52	0.05	<lmxll>	A/C	C	AATTCATTCAAATGCAGGAAGTCAGTCAAATACTTGCTTCATTGCTTCTAATCTGAGCCAAGGACAGAGCTGCA
RAD154848	IntLG1	221.57	0.05	<lmxll>	C/T	T	AATTCCACTGCGATAAACGAATACAGTTTAACGCGATTGTCCTGTTGGATCCGCGAGCAGGTTTCAAGGTCGGG
RAD28993	IntLG1	221.62	0	<hkxhk>	G/T	G/T	AATTCTCTTTTGTCTGGATTTGATCAGTGATTAAACATCTGTTTCATGTAAAAATGATTAGATCATAGTTTTAT
RAD139629	IntLG1	221.62	0	<lmxll>	C/G	G	AATTCTTTTTGGCATTGTCTCTTGTACATTTGATTTCACCGCATTTGCAACTGGAACTTATTTTGGTGTCAGAC
RAD173142	IntLG1	221.62	0.76	<hkxhk>	AC/TT	AC/TT	AATTCCCTCCTAAGACAACATTAACGTCTTTATGCTTCAAGGTGCTTTTGTCTGGGTAAAGAGTAACTGTGTGA
RAD137804	IntLG1	222.38	0.75	<lmxll>	A/G	G	AATTCTTTTAGCCTGTATTAAATAGAAAGAAAGAAAAATTGAACGGAGAAGGAAATTGAAAAGTGGAGCAGGGA
RAD193126	IntLG1	223.13	0	<nnxnp>	G	G/T	AATTCAACCAAAAAAAGGCCAGGGGGTTATCTGGCTTTCAGGGTGGTGTAGGTATGTGTTTGTGTGTGTGTGTG
RAD271640	IntLG1	223.13	0	<lmxll>	AG/CA	AG	AATTCAGAAGAAATTAACATTGAGAATCCAGAACCCACAGAGATTTTGGTTACTGAGGAAACCTCTCCTGACAC
RAD167135	IntLG1	223.13	0	<lmxll>	C/T	C	AATTCTGATCGTTTAACGTCCGGTCTGCTCTTTCCCTTCATCGCTTCTGCCGTAATGGACTCTGAAATTCCATC
RAD126084	IntLG1	223.13	0	<lmxll>	A/G	A	AATTCTCTAGAGCACTGTTCCCAATCTGTCAGCTAAAGCTTATAAATCAGCCGAGCACAAAAAGGTGGTACGAG
RAD104308	IntLG1	223.13	0	<nnxnp>	C	C/T	AATTCACACAAAAATTTAATCTAAAAGAGATTTTCCTCATCACGTCACCCCAGGCTGCTTATTAGGGATAAATA
RAD233671	IntLG1	223.13	0	<lmxll>	C/T	T	AATTCTCTCCTCCCCCTGAAGAATGATCTTAGTGTCTCTGCACTATACTTTGTGGATGTTTTCTCTACTTCACT
RAD94396	IntLG1	223.13	0	<lmxll>	A/G	A	AATTCACGATGCGTATGTGGAAAAAGATGATGAGCATGCACTTGGTGGAGTTAAGGACCTGCCTCGCCTTTTTT
RAD147091	IntLG1	223.13	0	<lmxll>	A/G	A	AATTCATTTATAAAAGTAACGGGTAACGCACCATACGGTAACGGAGTTACTTTATTTAAAACGCGTTACAGTAT
RAD208516	IntLG1	223.13	0	<lmxll>	A/G	G	AATTCTTAAACGTTTGTTTCTACAAACAAATTTCACATTTCAATTGGACGGCTACAACAATCACCAAAGGAGTG
RAD177447	IntLG1	223.13	0	<lmxll>	C/T	C	AATTCTACTGTCTCCTGCCTCAATGACTATCATCCCATCGCGCTCACATCCATCGTGATAAAGTGCTTCAAGAG
RAD98369	IntLG1	223.13	0	<lmxll>	C/T	T	AATTCTAAAAGGCAAAAACATTCGACACTGAACGATTGGAGGAACATTTCCGATAAGAGCGAGCCACCTGCAAC
RAD108824	IntLG1	223.13	0	<lmxll>	C/T	T	AATTCATATGGATTATGCAGGTCTATTTCTGGGTAAATTGTTCTTAATTTTAACTGATGCTCATTCTAAGTGGA
RAD14896	IntLG1	223.13	0	<lmxll>	A/C	C	AATTCCAGATGTGTTCTTTCATAGTTTGGATTCTTCAGTATTAATGTACAATATTGACTAATAAAAAATAATGA
RAD54721	IntLG1	223.13	0	<lmxll>	AT/TC	TC	AATTCAGCAGAGATGAGCTTTCATTCTTATCCTTTGCTGAATGGCATCTTAAAATATTTGTTTAAAAATCAGTA
RAD117568	IntLG1	223.13	0	<lmxll>	A/C	C	AATTCGTTATTATAGAGAATTAATCAACAACTTCTGACCAATCAGAGTCCAGTATTATACCTTTGATAATCTCT
RAD66436	IntLG1	223.13	0	<lmxll>	C/T	T	AATTCCACACTCAGGAGGATTAAAGCAGTGCTGGATTATGATGGTGCTCACACACAATATTCACACTAAACACA
RAD106483	IntLG1	223.13	0	<lmxll>	A/G	G	AATTCAACACAGGAGCATGAGGAGTTTGACTTGAGGTCTTATAGTCGATCAGAGGAATGTCTTTTAAGGCTTCT
RAD7377	IntLG1	223.13	0	<hkxhk>	A/G	A/G	AATTCCTTTCTGGTTGTTCCTGAGGTAAGTCTTGTTCCTTCTGACATTGTGGCACATGATATCCACATGGTTTC
RAD267307	IntLG1	223.13	0	<nnxnp>	C	C/T	AATTCATTCCAGTTTCTCCCTGATTCTGTTTCCTTCTGTTTTTGTCTTATATCTAAAGATGCACTGATCCAAAT
RAD105548	IntLG1	223.13	0	<lmxll>	G/T	T	AATTCTCTGTTTATGTTCTGTCACGAAGGCTGTATAATTCCAACCATATGGTCAAATCAGTATTTAAAGATGAA
RAD251496	IntLG1	223.13	0	<lmxll>	C/G	G	AATTCTGCTTGCATTTAAAGCTCATAACTGCACAGATTCACATACAAAGCGCTTACCTGAACAACAGAAGATAA
RAD48568	IntLG1	223.13	0	<lmxll>	A/G	G	AATTCACTCCGCCTACGCCACGTCGCCAAACTCCGCTGTCAGAACATCCATGCTAAAGTCCACGCTCGCTTAGC
RAD253017	IntLG1	223.13	0	<lmxll>	C/T	C	AATTCAGGAACACGTTCAGTAATGGTTTCATTTATAAATGGAAATAATGTACAAGTAAATTTATACTGAATTAG
RAD36237	IntLG1	223.13	0	<lmxll>	G/T	G	AATTCACATGCAAATCTGCCAGAATTTGCTAATTGGCTAAAGTTTAATACATCAAACCGAATGTGCAGTCCGAC
RAD248497	IntLG1	223.13	0	<lmxll>	C/T	T	AATTCCTACATTTTGGTTTCGCTCGGGGGACAGACATAGTTTCAATTCGGTGGATCCTGAGTGATGATTCTGTA
RAD228350	IntLG1	223.13	0	<lmxll>	A/G	G	AATTCATCTCCAGCGGCCACACCTTCAATAACGAGTTCTACTGCCAGGTTTCAGTTACTATTTTGATAACCACC
RAD160467	IntLG1	223.13	0	<hkxhk>	C/T	C/T	AATTCCGGCATGACATGGGACCTGTCACGCCTCACTGCACACTGGAATGTTAGGTGAGGTTCAGCTTTGAAGTC
RAD65515	IntLG1	223.13	0	<lmxll>	A/C	A	AATTCATGAGTGAAGGTGAACGATGGGTATTTACCCATTATGAGCAGCCATGGTGACTGTGGCAAGAAAAAACT
RAD178167	IntLG1	223.13	0	<lmxll>	A/T	A	AATTCCATGTACGAAGAACAAAATATCTCGCTTTTCAGAGGTTCCACAGCATTGAACGTAACTTGAAATGGATA
RAD182428	IntLG1	223.13	0	<lmxll>	A/G	A	AATTCTCCTTGTTTTTTTAAATGTACAGAAAAAAGTGGATAGGGATGCTAATTACCTCCTACAGAAATATCTCC
RAD20225	IntLG1	223.13	0	<lmxll>	AC/CT	CT	AATTCAATCAGATTAAATCAATTATGAAGTCATTAATTTGACCAGTTCTAGATTGGGTTCTTCCTGTCCTATGT
RAD226694	IntLG1	223.13	0	<lmxll>	A/G	A	AATTCCTGTGGCACACCTTCATACAGAAGAGAGAACTTTATGAGCATTAATCATTATAATAAATGCAGTCTTTA
RAD114603	IntLG1	223.13	0	<lmxll>	C/T	C	AATTCATATTAAATTATTTGCAATAGTTTATTCTCTTTATTTATTTTACGTTTTTTTCTGCTTGCTGCTTCCAC
RAD57470	IntLG1	223.13	0	<lmxll>	G/T	G	AATTCTCCTTCCAATCAAAGGAAACACATACAGGTGAACCTTTTTCATTGTGGTGGCATTTTAATCGAGTCATT
RAD158135	IntLG1	223.13	0	<lmxll>	C/G	C	AATTCAGCAACACAAACACCAATGCTGACCACTGAATAGCAGAAAATGTGGTTCCTCTGAGACAACTATAGCGT
RAD117549	IntLG1	223.13	0	<lmxll>	A/T	A	AATTCATAAATAATACATTATTAATAGGTAATTTATAATAAATAATAATAAAAACAAATAATAAATTAAAACTA
RAD262792	IntLG1	223.13	0	<lmxll>	C/T	T	AATTCATCACAAATCCAGCTGCTTCCTTAGAGAAATCTTAATTGTTGGTGACTTAAATATTGATTTTGATAATC
RAD117252	IntLG1	223.13	0	<lmxll>	A/G	G	AATTCTGCCTGCATATAAGCTCATAACTGCACAGATAACACACTCAAAGCGCTTACCTGAACGAGCAGAGCTAA
RAD254116	IntLG1	223.13	0	<nnxnp>	GG	AA/GG	AATTCCCTGATTTACACTCTGTAGCTGTGAATCCAAGAGACTCTGTAGTGCACTATGGAGTGTGTGGTAAACGG
RAD40484	IntLG1	223.13	0	<lmxll>	A/G	G	AATTCCGATGTAATTCTGTAAGTGATCTAGGAGAAAGTAATGATCTATAATGTAGAATGCAGCAATAAGATCTA
RAD41249	IntLG1	223.13	0	<lmxll>	A/G	A	AATTCTTTCCCTTGAACTAGAAGACTCAAACCTGTTCCAGCATGATAATAACCCCTGTGCACAAAACCAGCTCC
RAD170587	IntLG1	223.13	0	<lmxll>	A/G	A	AATTCCTGAATCAGCTTATTAAGTTGGTCAAAGGTGAAATATTTCAAAGCAGCCAGCTAACCCAACTGGAATTA
RAD266022	IntLG1	223.13	0	<lmxll>	C/T	C	AATTCATTTATATTGCACAATTCCTTTAATTTCATGTGATGCATCATAACATTAGATTATGGACATGTTTATGT
RAD234312	IntLG1	223.13	0	<lmxll>	A/C	C	AATTCCCCTAGAAAGTCATGTGGATGGCCGATTGGCTGGTTGCTTTCACCAGCAGTTTGACTGCATTCGGGTAA
RAD11315	IntLG1	223.13	0	<lmxll>	A/G	G	AATTCAGAGCAGGAGGGTGGCAAATATAATCTCAGGGGGTTCGGGAGCTGGTAAAATATTCTAGCCTCGAGCTA
RAD110680	IntLG1	223.13	1.18	<hkxhk>	A/G	A/G	AATTCTTTCACCTCACCTTCTGATGGTGTTAGTGGCTGTGGACTGTCCTGTGTGTGTGTGTGTGTGTGTGTGTG
RAD61726	IntLG1	224.31	18.44	<lmxll>	A/G	A	AATTCAAGAGTAATATTTATATTAAGTTTGCAATCTTGCGTACCAGTGTAGACTTATTCATTGTTAGAGACTCA
RAD252217	IntLG1	242.75	0	<lmxll>	A/G	A	AATTCACTGACCTGTGTCTCATGAGTCAATATAACACACGATAGTGGGTGTATTGTGTCTTTAAACGTTCAAAA
RAD291859	IntLG1	242.75	0	<nnxnp>	-	G/T	AATTCTTTAGTGGTGTGTAGCGATGGTATTTAGTGTTGTGTATCTATGGTATTAATTCTTTAGTGTTGGTCTGT
RAD118459	IntLG1	242.75	0.51	<lmxll>	A/G	G	AATTCAGTGACAGAGGCATTTAAGTCACCTCTTAAGTTTGGACTAGTTTTTTTGAATAGTTTGGGTGTGACTGG
RAD216504	IntLG1	243.26	0	<lmxll>	A/T	A	AATTCAAAGAGTGTGTAGTTTAATTTTTTACACAAATATACATATTGGAGAAATTGCAAAGTTATCCATTATTA
RAD95924	IntLG1	243.26	0	<lmxll>	A/C	C	AATTCTCTTGAATGTAAATGTCTCTGTGTGCAGTTTACATGTCATGAGGTTACTTTAGTGTTTTCCCCTACCTC
RAD23034	IntLG1	243.26	0	<lmxll>	CG/TA	CG	AATTCACAACGGCAGGATCAGGGGGAATCCGCGATGCGCTTTGGGAAGAAAAGAGCAGCCGTTGAGAGAGTGCC
RAD80496	IntLG1	243.26	0	<lmxll>	C/T	C	AATTCAATTGTTTCAATTGGTGGGGTTTGAGTGCCCTGTCTGGTGGATACTGGCTCCATGGTAACTACGATTAC
RAD70281	IntLG1	243.26	0	<lmxll>	A/C	A	AATTCTAACGCTGGACAAGCAAAGAGAAAATGTTCAATATATAAGAAATTACTTTCTTAGTATTACAGTCATTA
RAD127236	IntLG1	243.26	0	<lmxll>	A/T	T	AATTCCTTCTGAAATCCTGAATTATGAGGAAATGGGTTTTATGTAATCAACTACTCCACCAATCAACTACTCCA
RAD105067	IntLG1	243.26	0	<lmxll>	G/T	T	AATTCTAGTTATATAAAACATTGCATCTTGGTAGAAAATGAAAGGAAAGTGTTTTTCATTTTGTGATTGACTGT
RAD184896	IntLG1	243.26	0	<lmxll>	A/G	G	AATTCTTTTGCACCGTTACACAGTTGAGTAATTTAACATAACAAAAACATGCAAAAAATGCTTTAAAATATATG
RAD38971	IntLG1	243.26	0	<lmxll>	G/T	G	AATTCTATTAAATTGCAGGGATTGACATCTGTACATCTCTAAGGAGCATCTCACTCGTACCCCTCCCTCCTCCC
RAD156633	IntLG1	243.26	0	<lmxll>	C/T	C	AATTCATTTCCCAGAATGCACCTTTGCCTATAATCATGACCATCATAGACTCCAACTAATTGCACACACCTAGT
RAD217524	IntLG1	243.26	0.01	<nnxnp>	C	A/C	AATTCACACACTTACCCTGTAAACATTCACAGCTCAGACTGGACCCACCACCTCCTCTCCACCCCTCTCTCACC
RAD58233	IntLG1	243.27	0	<lmxll>	C/T	T	AATTCATGGCTTGGTTTGTGCTTCGACATAACTGTGGGACCTTATATAGACAGGTGTGCGCATTTACAAATCAT
RAD143017	IntLG1	243.27	0.01	<lmxll>	A/T	A	AATTCCAAAAAATAAAAATCTTAACAAAAATGTACAGTCACACAATGTTACAAAAATTTATATTTGTTAATGTT
RAD155905	IntLG1	243.28	0.01	<lmxll>	C/T	C	AATTCTCTAATCTTCTTTTACCTACATTGATGTGCTTCAAGATCAGATCACGCTTATGGCTCAATCTGTACCAG
RAD111018	IntLG1	243.29	0.01	<lmxll>	A/G	A	AATTCATGTCCTCTTTCTATCTACATAAAAAACAAATCCAAAGTGCTCCACTATAATTTCTATTACTGTACATA
RAD119496	IntLG1	243.3	0.01	<lmxll>	C/T	T	AATTCAAAGTACTATGATTAATTATAGACATAATGCCCTATTATCATTATAATTTTTGATCTTCCTTAATCAAC
RAD174652	IntLG1	243.31	2	<lmxll>	A/C	A	AATTCAAATAAACTAATTTCTTTGAGTGTTTTTTAATTTATTATTTATTTGTTGGTTTAAAATGAGGTACCTCA
RAD192154	IntLG1	245.31	1.98	<lmxll>	A/G	A	AATTCTAGTGCAATTAGAAACAATTTATCGCTATGGCAACTGAACTAGTAACCTTTATCTGCCTTTAGTGTGAA
RAD79656	IntLG1	247.29	0	<nnxnp>	G	A/G	AATTCAGACAGCGTGCACACGCATTGTTCGATTGCTGGATCCTCATCATTGGTGTCAGTCTTGTTCGTCTCCAT
RAD50045	IntLG1	247.29	0	<lmxll>	C/T	C	AATTCTTTTCCCCAGCTGTCTTGATAGACAGAAAAGACTGAAAACATATTTTCCTCCATCATTCCTTTCTGAAT
RAD124397	IntLG1	247.29	0	<lmxll>	C/T	T	AATTCTGCAGCAGCTCTTCTTTCTACACACTGTCAGTAGGAATACCCTAGTGCAGTCACTTGCCTATTTATTTA
RAD233252	IntLG1	247.29	0	<lmxll>	C/T	C	AATTCAAGTCAGGTCTCTGGCATGGCAACACTAGGATACTCACAGAGATGTCCTAAGCCATTCCTTTGTTGTCT
RAD156517	IntLG1	247.29	0	<lmxll>	AGC/CAT	AGC	AATTCCATTGTCTTACCCAATGAGCAACAACATTTTTCACCTTGAATGTGATGCTGCTGAAATTTTTTTCTTTG
RAD183186	IntLG1	247.29	0	<lmxll>	C/T	C	AATTCAGTTCTGAATATTCACTCACAATTAGAAGTCCTTTATTTTCTCTGTCATTTTTCTCAAGAAAATTTTCA
RAD115609	IntLG1	247.29	0	<lmxll>	A/T	T	AATTCTCAATGTTTCCATTTACAGTATTTGTGATATATTATTCATTCAGACTGTAGCTTTTCTGCTGTTGTGTC
RAD241171	IntLG1	247.29	0	<nnxnp>	C	C/T	AATTCTCCGAAAGAGATGCACACATGGTCCGTGATTCGTCCCTCACGTTCTCCCCACGTTTTCATGACTGTGGG
RAD259145	IntLG1	247.29	0	<lmxll>	A/G	G	AATTCTCGTGCTTCTCATATACGAATGGAAAAGCTCTTGAAAGTACACTCTTATCCTAGGTCTGCTGAGTAGTA
RAD13957	IntLG1	247.29	0	<lmxll>	A/G	G	AATTCATATTGAATACCGAACACTATACTGTGTTCTACTAAGAAGGATTTTATTAAGTACACAGTATACTTCAG
RAD7065	IntLG1	247.29	3.76	<lmxll>	A/C	A	AATTCAGTTTTTGAGTCTGAAATAATAATACAGCAAATCATAGGAGAAATTAATTTAAGTAAAACTGCTTGTTA
RAD107969	IntLG1	251.05	0	<lmxll>	C/T	C	AATTCCCGATTTGTGATCCGCATATTTGATCTGGCACTCGTTTAAGTTGGAAGCCCTCTCTAACGAAACCCTTC
RAD139617	IntLG1	251.05	0	<lmxll>	A/G	G	AATTCTAAAACAAGTCTAATAATACAGTCAGCTGCATAAATTTTTTTGAACTGCTGATCACAGGCCATTGTTAC
RAD35071	IntLG1	251.05	0	<lmxll>	C/T	T	AATTCAATAATAAATCATAAAAATGTTGTATAAAATTTCTATTTATTTAAAGCATAATAGCTGCAACAGAAATA
RAD48973	IntLG1	251.05	0	<lmxll>	A/C	A	AATTCTTATCAATAAAGATTAGCGAGCCCATTAGAAAGCATCCATGCAAGCCCAAGCCATAACAGCACCTCCAA
RAD109136	IntLG1	251.05	0	<lmxll>	C/T	C	AATTCACTTTTTTGGACCAAAGGGTTCGTTCTTTCTGAATTTTTGCATATGGGCTATTCATCATGGGAAAAATG
RAD171613	IntLG1	251.05	1.08	<lmxll>	CTC/TAA	TAA	AATTCCCAGTGGGGTCCCGATCAGCTGGCTGATGAACAGAACGGCAGAAATGGACGGAATTGTTTATGAAAAAA
RAD180254	IntLG1	252.13	0	<lmxll>	A/T	A	AATTCAGTATTTCCAACTTGTTGAATGTTTAAACCTGTTTAGCTTTTCCAAATAGAATTAGTGACAAATTAACG
RAD114328	IntLG1	252.13	0.54	<lmxll>	C/G	G	AATTCTTAATCAAATCTGATCTGTACAGGAAGACAATTTTGGATAATTTGTACCTGACAGCTTCAGACATAATT
RAD42747	IntLG1	252.67	0	<lmxll>	C/T	T	AATTCATCCCAGAACGCTGTGGACTTTTTACATTTTTCACATTGCAGACTAAAGCTCTCTGGAAGTCTTTTAAA
RAD264918	IntLG1	252.67	0	<lmxll>	C/T	T	AATTCTACACTGTAAAACGTCAAATGCAGTTGCGAATTTCTGTGTGTGTATATGCATTGGATCGTAAAAATGAA
RAD115571	IntLG1	252.67	5.33	<lmxll>	A/C	A	AATTCTGCACTGTAAAAAAAAGTTGAGTGAACTTCAAATAATAAGGCAACCTATCACAAGCACTTTTTGAGTTA
RAD119201	IntLG1	258	0	<lmxll>	C/T	C	AATTCTATAGCTATGTATCTTCAGAACGATATTTGTCAGTTTTCAAATGCTTCTCTTTATTCTACCTATTTTCC
RAD180051	IntLG1	258	0	<lmxll>	C/T	T	AATTCCAGCGTGTAGCTAATTGGAGATTGCTAGTTTCATCACAAAAACAGGTGCATCTATCTTCCTCATAGCTG
RAD236975	IntLG1	258	0	<lmxll>	A/T	T	AATTCCATGCTCAGGGGGATTAAGGCAGCGCTACATAACAATAGTGCTCACACAAAATATTGACACTTTGGACA
RAD66799	IntLG1	258	0	<lmxll>	A/G	G	AATTCTTGTTAAAGTTTGTGTAAGAGTATATAAGTAGGAAGAGGACTACATTTGTAAAATGTATAATTGGGAAA
RAD106595	IntLG1	258	0.54	<lmxll>	A/G	G	AATTCACTGGAACAACATACTGCTAATAAATAAACTGGACAAAAGTATTGGGCCACTAGACTATCCAGCTATAT
RAD268120	IntLG1	258.54	0	<lmxll>	C/T	C	AATTCTAACATTACCCAAAGTCAGGATTTATAGCTCTCAAGTTTCAAGAGGTGCTTGTGCATGTGCGTCAATGT
RAD232551	IntLG1	258.54	0	<lmxll>	A/C	A	AATTCATGCCGTCTGTTTTTCCAAAGTTTCTTAACGCTATTGTGTCTCACCTCTTGTGTTTGAATGTAAGTCTA
RAD99570	IntLG1	258.54	0	<lmxll>	C/G	G	AATTCATATTTGATAATAAAAAAATCTTCTGGCTATGCCATGCCACTTTGTGTTTAAAACTGAACACACATGTG
RAD30970	IntLG1	258.54	0	<lmxll>	A/G	A	AATTCTAGTTCATCTGACACATTTGCCCTTACATGATCAGGTACTGCAGTGATGACCCCAACACTGAAATGAAG
RAD65626	IntLG1	258.54	0	<lmxll>	A/G	G	AATTCACCAAACTTGAACTTTGAAATGCAGTTAAATGTAAAACAACGTTGCGATTAACTTGTGTTTCTAGCTCC
RAD20445	IntLG1	258.54	0	<lmxll>	CG/TA	TA	AATTCTGGCATGTAGAAGGGTTCAAAGTCACAAGTCTAGTATTAGAAGCAGAGTTTTATTCACACGCACAAACA
RAD64371	IntLG1	258.54	0	<lmxll>	AG/GC	GC	AATTCCAAGCGTCATGTCTGGAGGAAACCATGCACCGCTCATCACCTGGCCAATACATCCCTGAAAATGAAGAA
RAD72980	IntLG1	258.54	0	<lmxll>	C/T	C	AATTCCATTGCTGTGCTACACTTCACTGACTCCTGGATTTGGAGAAATGCCGCTCTAGCAAGCCAACAAAACCC
RAD44293	IntLG1	258.54	0	<lmxll>	G/T	T	AATTCATGCAATTTAGTTGTTGCACCCTTGTACAGTTTGTTTGCTGTTTGTAGAGCTGTTAATATATATTACCA
RAD253372	IntLG1	258.54	0	<lmxll>	GA/TG	TG	AATTCTTCTACTTAAGTGGCGTGTAAAGGGAGAATTAAAAGCTACTTGGTTTATCCCTGCACGACTGAAATGCT
RAD40035	IntLG1	258.54	0	<lmxll>	G/T	T	AATTCTATATGAGAAATGTTTAATAATGCTATATTGTACATTCAGATACCTTTTATGAATGTGTCGCAAATGGA
RAD248127	IntLG1	258.54	0	<lmxll>	C/T	T	AATTCTTCACTCTTTAAAGTGACATTAAATGAGAACCTGTCGTGAGATTACACACGTAAACAAACAGTTCTCGC
RAD51150	IntLG1	258.54	0	<lmxll>	C/T	T	AATTCCTTCAAGAAAAGTTCGCTAAAGGGTTGTCTCCTTCCACCCTACAGGATCACATCTGCTATTGCTGCATA
RAD133103	IntLG1	258.54	25.66	<nnxnp>	T	C/T	AATTCTATAAATAAAGTTATATACTTCTTTGGTTGTCGCTGTTTACACTTTAATTCATTAAAGACGCTGGGCTG
RAD187003	IntLG1	284.2	0	<nnxnp>	T	A/T	AATTCATTTCACTACATGTCTGATCTTAACTGAGGAATGTGTTATGTTTGTGTAGATCTGTAACATTCCTCCTC
RAD128796	IntLG1	284.2	0	<lmxll>	C/T	C	AATTCCTTCTCACCTGCTGTTTTTATCAATTCACACTGTGTGTTCACTATTATTTTATGTGTCTCTCTATCTGT
RAD245526	IntLG1	284.2	0	<lmxll>	C/T	C	AATTCAAGCCATGGCTAAAAGATGTGGTGTCTTATGGGTTTTACATACAATACGTCCTCATTAGCTGGGTTATA
RAD121172	IntLG1	284.2	0.82	<lmxll>	CAA/TCG	CAA	AATTCTTGCAGGTTTTATCCGTTCTATTCAGACGCAGGATTTGAATAATTCGCTAAGCATTATACCAGTAATGA
RAD255374	IntLG1	285.02	0.82	<lmxll>	C/T	C	AATTCATTGCCCACCAGGCTAAAGGCCAAGTAGAGTGTGGCTATAGGCCAAGAAGCATTGCGGCTACTCAATCA
RAD268803	IntLG1	285.84	0	<lmxll>	A/G	A	AATTCCCTAACTCTAGGACAAAAGAACTAGATGGACAAATGGGCAGCAGGGTATCAAAATGATTTGAAGAAATC
RAD34113	IntLG1	285.84	0	<lmxll>	C/T	T	AATTCTCTCAGGAATGTATTAAGTGGCGGACCGCAAGTTTGTCTCGTACATTGAGTGCATTTTTATTATTATTA
RAD146198	IntLG1	285.84	0	<lmxll>	A/T	T	AATTCTATTCCTTTGTGAAAACAATTACAAGAACTTGCTTTATTTTTGCATTATTTAGTGCTTTTATCAAATTT
RAD9163	IntLG1	285.84	0	<lmxll>	C/T	T	AATTCTCGTAGATAATCCAAATCATTGAAGTATTTTTGGGAGAAATTTGGGAGAACTCTTCTTAGTATCTTCCG
RAD17734	IntLG1	285.84	0.82	<lmxll>	A/C	C	AATTCTGCCTGAGACACATTTACACAAACACAAAAAGCTAGCACAATCAACCAAATCTGTAATAGTGTTTCTCG
RAD261250	IntLG1	286.66	0	<lmxll>	A/G	G	AATTCAAAGTCTTGGTGTATATTTGGTGATGTGTGTGTGTGGAGCTTTATGTTGGTTTTGTGGAGAGGAGGACG
RAD165816	IntLG1	286.66	0	<lmxll>	G/T	G	AATTCATCTTTGGAAGATGAGATGTTTGCTTCCTTTGCGAACTCTCTGAACTGCAAGTCTAAATTAGTAAATTA
RAD56367	IntLG1	286.66	0	<lmxll>	A/G	G	AATTCTTGCGGCCGCCCCAAGGTCTCCTTCGGCCTCTTCCTATCCCGCAACGTCCGTGGTCACACCTCGCCATG
RAD134132	IntLG1	286.66	0	<lmxll>	G/T	T	AATTCTCGCTTTACAATCATAAATTATAGGCTTTTTCCAGAAAATGTTGCGTTTTAAATAAGATCCGTGGTTGT
RAD58627	IntLG1	286.66	0	<nnxnp>	C	A/C	AATTCTACACGTCATGTCTTGCTCGCTACGTTCACTATAACGTCTGTCTTTTGAATAATTTAATGCCATTGATT
RAD250211	IntLG1	286.66	0	<lmxll>	A/G	A	AATTCTCTGTAGTCTGCTCCATACAGATTAAGTTTGAGTGATTTATTTATATATTGCACTTTTTACATTAAACC
RAD271040	IntLG1	286.66	0	<lmxll>	C/G	G	AATTCAGCGATTAGATTTGCAAACCAAATCAAGTTTTCTGTACATATTTTACTTTTTGTATACTTTTCTCCCTG
RAD122476	IntLG1	286.66	13.23	<lmxll>	A/G	G	AATTCATAGCTTGGTTTGTGCTCCGACATGCACTTTTAACTGTGGGACCTCATATAGACAGGTGTGTGCCTTTC
RAD33839	IntLG1	299.89	0	<lmxll>	CC/TT	CC	AATTCTTGCTGGTTGGTAGGGGATTAAATACTTTTTTCACTCGATCAAATACAATTTAATTTAGGTATGATATT
RAD36943	IntLG1	299.89	0.94	<lmxll>	A/G	A	AATTCTGAAACTAAAAACAATCAAAGAGTTCAATCAAAGATCAATCAAGTTTTTACTAAAAAATGCCCCTCTAT
RAD110323	IntLG1	300.83	0	<lmxll>	C/T	T	AATTCAAATAATTATTTCAACTTAATTATAATGTTGCATTCTACAAGTCTTTAGAATATTCAAATGTATTATAT
RAD96353	IntLG1	300.83	1.01	<lmxll>	A/G	A	AATTCCTGTGATAGCAGAATACCTTACATGCACTTGGGAAACAGTGTAATGGCCTTGCCTGCTCTCACTTCGGA
RAD195439	IntLG1	301.84	0	<lmxll>	A/G	A	AATTCACTGAGCTGCTGTGCAAGTAGTTTTGTCCATTTTTTCACCTTTAGTAAATTATACCTGAAAGTGTTCTA
RAD238860	IntLG1	301.84	1	<lmxll>	A/T	T	AATTCATTCAGGAACTTAGACGGTAGTTTAGAATCTATTAATAGTACCGAAACATTGCTAAATATTAGATTAGA
RAD232258	IntLG1	302.84	0.99	<lmxll>	A/G	A	AATTCCTAGAAATAGTGGTCTGTGAGTTTTGTAATATATAAGAGCAATTCAATTGATTTCAATGGTTCCTTATT
RAD182222	IntLG1	303.83	0	<lmxll>	AA/CT	AA	AATTCTCCGAGTCGTGCCGTTATACAGAATACTTTCACATCCACCAATCAGAGTTGAGGATTCAACTATAGTAT
RAD138184	IntLG1	303.83	0	<lmxll>	C/T	T	AATTCAGCTATGGTGATAAATCCTGGTGTCACACTGCAAAGACGTCCACGGGACCTGCAGTGGGATCCTGAAGG
RAD16613	IntLG1	303.83	0	<lmxll>	A/C	A	AATTCCTCTTTCTCTATGTTTCTTCACTTTTTCCCTTTTGCTGCTGCTACTCTACCTCCTTAATTTGGTACATT
RAD95222	IntLG1	303.83	0	<lmxll>	C/T	C	AATTCTCCTAGCACCTCTATACCTCCAGTCGGACACCAAACTCATCAAATGCCTCTTTATTAAAATTTTTAACC
RAD229592	IntLG1	303.83	0	<lmxll>	A/C	C	AATTCTTTGCAACACCAAGGCTTCCGTTCTTCAAACACTTCAATTATTAAACAAATTCAATACCATGCACATAC
RAD167903	IntLG1	303.83	303.83	<lmxll>	A/G	A	AATTCTCAGCGTCCTGGCATGAGTGGACAGATACAAGGCATGGTGGTACAGTACACACCTATTCCCTCCTATCA
RAD95918	IntLG2	0	0	<lmxll>	C/T	C	AATTCTTGATTCCTTGCCTACAAGTTTCTTCAAACAGATAATTCCAGAAGTTATTGAACCTGTTCTAAAAATAA
RAD244907	IntLG2	0	0	<lmxll>	C/T	C	AATTCTCCACACGATTCCAGTCACATCAACGTGGCTGAGTGATAGATTTTCTACTGTGCACAAAAAACGCAACA
RAD3248	IntLG2	0	2	<lmxll>	A/G	G	AATTCAAAACTAAATTTTTTTATAAAGGATCTGCTCTGAGCCCTTTCCTGTTTGCAGTGGTGATAGACAAATTG
RAD206576	IntLG2	2	0	<lmxll>	C/T	C	AATTCCTCTTCCTGTGTAAGGACGAGGTTTTACCAGAATGTATTTGCGTTAATGTTCTGCCACATGATTCACAA
RAD109986	IntLG2	2	0	<lmxll>	AA/CC	CC	AATTCCACCGTAACTAGAGCTGATTGTATTCCTGCCTACGCTCAGGTCAGAATGTCCAAAAGTCCCAGACCCCT
RAD62552	IntLG2	2	0	<lmxll>	C/G	C	AATTCTGGTTTTCAAACATCAATATCCCTTATTTATTAATAGAGGTCGAGACACCGATAGTTGATCCCTGGAAC
RAD183288	IntLG2	2	0	<nnxnp>	T	C/T	AATTCTAACTGAGCTTTAGTTTCCCTCCACAACAGTTTGTGGTTTTGCAAAGTTCAGATGGATTTGTATGTTAA
RAD228539	IntLG2	2	0	<lmxll>	A/G	G	AATTCCACTGTCTCTATCTCCAGAGCTTTCATCTGGCAATGTCTCTTGTGACATTGAGAGTGTACTGTTAACAG
RAD143705	IntLG2	2	0	<lmxll>	C/T	C	AATTCTCTTTGCTGTATTGTTTTGATGCCATGTGTTTTTTGTATTCTGTTTTTTTCCATCGGCACTCTTTCACA
RAD110953	IntLG2	2	0	<lmxll>	C/T	C	AATTCACTGTTCCTGCCCCTCTCCCCTCCGTGGATCTTCCCACTTTGTCCTGGTCTGCCTCTGGATAGTGTTCT
RAD151082	IntLG2	2	1.01	<nnxnp>	A	A/G	AATTCGCTCTGATCTGCTGGGAATGATAAAATACACACTGTTTTAAATCCACCCTTTCACACTCCGTCTACCTT
RAD51743	IntLG2	3.01	1.01	<lmxll>	A/G	G	AATTCAACAATGCTGTAAAATAACCTAAATTCAGCTTTAACAAACGGAATGTGCAGTACAATGAAATCACAGAT
RAD165704	IntLG2	4.02	1	<lmxll>	G/T	G	AATTCCAATGAGTAATGGCCTGGTTTGGTCCCAATCTTAAATAGGGAACATCTTCAGACTTCTCACAATTTAGT
RAD263781	IntLG2	5.02	0	<nnxnp>	C	C/T	AATTCCGAGGTCTTGAGGAGTCTGATAGCTTGAAGTTGTTTTGGAAGCATACGAAGGAACCAAAGCTGGAGGTT
RAD230642	IntLG2	5.02	0	<lmxll>	C/T	C	AATTCTTCACCTACAGCATGAATGCAGTGAGAGAGCTGGTCTAGCATCAAGACCTCGAGCCTCACAGACAAACA
RAD45858	IntLG2	5.02	0	<lmxll>	A/G	A	AATTCCCATGTAGACCTTTATACATTATGAATAACTATAATCTAGAACAGGGGTGGCAACAAGTCAGAGGCCGA
RAD101677	IntLG2	5.02	0	<nnxnp>	G	A/G	AATTCCAGGCCAGTGAAGACGACAATAATGACATTCCAGTCGCACACGAAGGGGACCACGTGAAAAAAGGATAC
RAD31435	IntLG2	5.02	0	<lmxll>	AT/CG	AT	AATTCCTCCACAGTAATATGAGAGACTGATAAAGTCCTACTGTATGTGTGTGTGTATTTATACGTGTGTATGTA
RAD107180	IntLG2	5.02	0	<lmxll>	A/C	A	AATTCATGAATCCCAAGTCATATAAAGGATCGAGTTATTAAACCTGGATGAATCTGGATTTGGTCATCTCTACA
RAD38981	IntLG2	5.02	0	<lmxll>	C/T	C	AATTCTCTTGTGCTCTACTGCCCCCTCTGTCTGAACAACACTATCAACATCTACAGGGTTACAGTTTATATTCA
RAD151804	IntLG2	5.02	0	<lmxll>	GG/TT	GG	AATTCATGGTTTCATTTATCACAGCAATTCTTCCAGGTCATTAAGCAGCAAAAAACATCCCCAGACCTTCACAC
RAD42383	IntLG2	5.02	0	<lmxll>	A/G	G	AATTCATTTTAGAGCCGAGACATCTGCAAGGAGAAATTCAATAATGCTGAGAAACCTGCTCTCTTTTTCTTTAC
RAD234512	IntLG2	5.02	0	<lmxll>	A/C	C	AATTCTGTTCCACCTCTGACCCAGCTCCAGATCCTGGTCAAGATCAGCACCTAGTTGTATATCTAGTCTGTGAC
RAD133743	IntLG2	5.02	0	<lmxll>	CG/TA	CG	AATTCACCTGAATTACTTTAATTTAAGCTATTTTGTGATTAATTCATTTAAATTTATTTTATTGATTGGATGAG
RAD214233	IntLG2	5.02	0	<lmxll>	C/T	T	AATTCACCCATTATTGTTGATAAAGCACTTTAATTAAATTATTAACGTTTGTTGTTTGTTTATTGGTTGGTTGG
RAD199739	IntLG2	5.02	3.56	<nnxnp>	G	A/G	AATTCAAATATAATTGAGCAACTTTGAAAAGTGCTGGACAAATTAAACTTAGTAGTATTAAATGGTCTTCTTGG
RAD112277	IntLG2	8.58	17.3	<lmxll>	A/G	G	AATTCAAGGATAATTCCACCTTAGCGTCTAGCGTTACATTTCATCGTGTTTCCGTCACGCTCCGGTTTGCGTCA
RAD143560	IntLG2	25.88	6.87	<nnxnp>	G	A/G	AATTCTGTTGATTATTAATGATATAATACTGATGTGATTATGGCCTTCTTTTGCTGAAGTCTCGATAAAGAGAT
RAD6126	IntLG2	32.75	0	<nnxnp>	C	C/T	AATTCGACAAGAGATGGCATGCACCCGGAGAGGAAATGTTTAATCACAACTTACTGTTAAAAAACAGCCCTTTG
RAD231516	IntLG2	32.75	11.4	<lmxll>	AG/GA	AG	AATTCACTAATGACGCCCATTTGACTCGTAACCAAACCTATTCAAATGTATTTACGCCTTTATTTATATAATAA
RAD49225	IntLG2	44.15	0	<lmxll>	C/T	C	AATTCTTCAGGCCATCATTGTGATTTCAACTCGGAATGCAATTATTTATTTATAAAATGATATTATTTATAAAA
RAD41744	IntLG2	44.15	1.09	<lmxll>	C/T	T	AATTCTTTCTTCGGTACGATACTGACGCCCATTTTCTTGTCAAACCTTTCGAAAAACAACTCTTAAAGTGTTTA
RAD162461	IntLG2	45.24	0	<lmxll>	A/C	A	AATTCTATACCACAATTGAATTTCTTTTTGTCCCTATCTAGTAATGGGATGAGACTGACCCTGTACCATGTTGC
RAD174415	IntLG2	45.24	0	<lmxll>	A/G	A	AATTCAAGTCAAGTTGATTTCTTTAGCGCTTTTTAGACTTTTAGGCAGGCAGGTGAAACACCGTCTGGGCCAGA
RAD124392	IntLG2	45.24	0	<lmxll>	C/T	C	AATTCAGGGTGGCTGAATCTGCATTCATTTATCTGCTCAGCCTTTTCAGGACATGTCTGGACTGCTGCCAGTTC
RAD19546	IntLG2	45.24	0	<lmxll>	A/G	G	AATTCTCCTTTTACCCTTCCTCAGACCTGTGCCTCGATACAGTCCTATTTTGTAGATCTACAGACATCCTTGGA
RAD234112	IntLG2	45.24	0	<lmxll>	C/G	G	AATTCATGGTTCGGTACGTATCTCCGTTTTTTAACAATCGGTTCTTTTCAATTTCAGTACATTTTACCCTAGCG
RAD176285	IntLG2	45.24	0	<lmxll>	G/T	G	AATTCACTGCAGGCGTTAAGCCGATTTCAAAGAGATAATGCTCACTGTGTGTAAAATAGTTTGCAATCTTAAGA
RAD233162	IntLG2	45.24	0	<lmxll>	AC/CT	AC	AATTCTTGGAAAATGCCGATAATCCTGCCTTTATAGGAAATAATACGATTTTCTAGCATTTGCATTGAGTCACT
RAD15395	IntLG2	45.24	0	<lmxll>	AA/CC	CC	AATTCATTAAAATGACTAAACTCCTAAACTTTTCTGCTTCGATTTTTTTTGTTTTTGTTTAAGCTACTTTCTTC
RAD67283	IntLG2	45.24	0	<lmxll>	A/T	A	AATTCATAGCCAATTCCTTCCTCAAGATTACATATCTTAAACACAGTGTCAGTAATGAGAGTTTTGTTCAACTT
RAD84725	IntLG2	45.24	0	<nnxnp>	T	A/T	AATTCATGAGATTTGCAATTGTTACATTTTGCTTTTTATTTACATTTGGCACATTGTCCTAATATTTTTCTTTT
RAD66750	IntLG2	45.24	0	<lmxll>	A/T	A	AATTCCTCTAGACTGACTAAATACATACACTTACTATGTTAATGATATTATAAAGAATTTAGGGCTGTGAGTCT
RAD93776	IntLG2	45.24	0	<lmxll>	C/T	T	AATTCTGTGCTGACTGACTGGCCCCCATCTTCACTCAGATTTTTAACAGATGACTTGATCTGTGTAGTTGCCTG
RAD183167	IntLG2	45.24	0	<lmxll>	A/G	G	AATTCAAGCAACAGAAGCTCATCTGTTGGATTAGACCACACGGATCAGCCTTTACTCCCCACATGCATCAATGG
RAD176122	IntLG2	45.24	0.51	<lmxll>	A/G	A	AATTCACATGTACAATCACAATTTCTCCCTAACATTAATCTCAATATAAAAGCTTGTAACGCAGACATTGTAAA
RAD15791	IntLG2	45.75	0	<lmxll>	G/T	T	AATTCCCTTCCAAAATAATGCACAGTCAGAAAGGGTTTAGTTGTGAACTTTCTAGGTCAAAACAAAGGATACCT
RAD136467	IntLG2	45.75	0	<lmxll>	C/G	C	AATTCATCAATTCCACTCCATTCAGAATCCATTTTACATCTGAAGCCCCAGGGATATTTGCTTTCAGTGTGCAA
RAD39781	IntLG2	45.75	0	<lmxll>	A/G	G	AATTCTACTATTATTATGTTATTCTCTTATTATTATTTGTCGAAAAATATTTAATATAAAGAAATGTTTTACTT
RAD45689	IntLG2	45.75	0	<lmxll>	G/T	G	AATTCTGAGTTACTGTCTCCTGCTGTTTCATTTACAACTTGTATCACAGGTTGTGAGGCCAATTAGCTTTTACG
RAD167856	IntLG2	45.75	0.5	<lmxll>	AT/TC	AT	AATTCTCTCTGCGGCATCCGTCTATGACTCACTCTTGATGTATGTCATGATGCCTCGGTCACATGTCTTACCTC
RAD116321	IntLG2	46.25	0	<lmxll>	A/T	A	AATTCCCCGTATTCTATGAGTACAGCTAATGTTACATAAGCAAAAGTGCATGTCATCTATTAAAGATTGTAAAT
RAD82585	IntLG2	46.25	0.26	<lmxll>	A/G	G	AATTCTGCCAAAGGATTCCAATTTATCTGCAATTAAAGGAGTCATGTGACTGGTTTTGTGCTCTTTCTATAAGC
RAD22149	IntLG2	46.51	0.25	<lmxll>	A/G	A	AATTCACAAAGGAAACAATTTTATTGAAATTGTTCACAATGTTATTTTAAAGTTACATGAGACAAACATGGTAG
RAD134220	IntLG2	46.76	0	<lmxll>	C/T	C	AATTCAGGGTATAGTGACACTTTGCACCCAAGGCTCCTTTCATAGACTCCTTGCATTACCAGTGTAACCCTGAC
RAD100208	IntLG2	46.76	0	<lmxll>	G/T	G	AATTCTTGGCACTGTTGGAACAAAAAAAATTTACTTAGAAAAATAGATCACAAAGGTGATTAGAAAAGATACTG
RAD267717	IntLG2	46.76	0	<lmxll>	A/G	A	AATTCAATCTGATTTGCTGATATGTGAAATGCGAATCCTGTCTGCAGTGCGGCCTTTCTTCAGTTATTAATGCA
RAD228728	IntLG2	46.76	0.51	<lmxll>	A/T	A	AATTCTCGGCTTTCTAAGCTCTAATCTAAAAAATTTACAGAAATATATTAGAACAGAATATATCTTTACAGATT
RAD166130	IntLG2	47.27	0	<lmxll>	A/G	A	AATTCATTACCATGCCACACTGTCATGAATCGATATTGTAGAAACTTCATTACCTGACAGGAGTTGGTATGGGT
RAD31767	IntLG2	47.27	0.5	<lmxll>	C/T	T	AATTCAACAATGCAGTTATGACATCTCAACTTATTAGCAAACTATGACAGACACCATTGATGGCCATGTTAGCA
RAD10012	IntLG2	47.77	0	<lmxll>	AC/GA	AC	AATTCCAGAGATGAGGAGCAGCCCAGCTAAATGCCCTACACCCCATAGTGACTAAACAGAAAGAAGTTGAAGTG
RAD19825	IntLG2	47.77	0.5	<hkxhk>	C/T	C/T	AATTCAGACATGCTATACAATTGCATGCCTTCGATTTTATGGTAACAGTTTGAGGAAGAAACACATACGGCTAA
RAD67278	IntLG2	48.27	0.51	<lmxll>	GG/TA	GG	AATTCACACTGAGAGTTGAAATGAGACATGAAAGAGCAGAACAAGAATAAAAAGCAATGAAATCCTCTGGAGAT
RAD21684	IntLG2	48.78	0	<lmxll>	A/T	T	AATTCTGACTCCCACACACCCATATTAATCCTGTCTTTTTAAGTAAGTTCTCCTAATATCAACTCGTGATATGT
RAD220712	IntLG2	48.78	0	<nnxnp>	AT	AT/GC	AATTCCTCTGAAAAGGAGAAAATCCTGACAATTCCGCATATCGAGGGAGTGAATGAATGAAGATGAAGTCTGAA
RAD115584	IntLG2	48.78	0	<lmxll>	A/C	A	AATTCATCAGGATGGGGTCTGTCTCCTCCTTGAAGCCCCATGCTGACCAGGCCAGCCATGGTTTGCTGACCTAG
RAD60347	IntLG2	48.78	0	<nnxnp>	C	C/T	AATTCCCAGAGCCAATGGACAAGATTTCTCAGAAAAGACTTAAGCGCATTAGACTGTCAAGGTGGGAGCAATTT
RAD174228	IntLG2	48.78	0	<nnxnp>	CA	CA/TT	AATTCTCTAGCCTAGCAAGGAGGATATAATGATCAGTGGTGCTAAAAGCTGCACTAAGATCAAGCAACACAAGT
RAD271849	IntLG2	48.78	0	<lmxll>	AC/CA	CA	AATTCTCATTCTAACCATTACAAATTGAATGAGTGTTTCAATTAAATTTTTTTCACCATAGGTGTGTCTACGAT
RAD260456	IntLG2	48.78	0	<nnxnp>	C	C/T	AATTCTCACTCAAATTATTTATATCACTATGTAGGGGCGTCCCCCTTCTTACAGAAGTACTTCATCATGTATTC
RAD94686	IntLG2	48.78	0	<lmxll>	A/G	A	AATTCTGTGAAATGTCCATAGATGTGCTGCTGTATGATGTATAGTAAAGAGGAGCACCACTGCTTTAAATCTCT
RAD94854	IntLG2	48.78	0	<hkxhk>	C/T	C/T	AATTCCACTGCATCCAAAAACACCATACACCGCGGTGTGTCTTCGACTATGTGTTAACACTTTGAGGAAGAACC
RAD240812	IntLG2	48.78	0	<lmxll>	C/T	C	AATTCTTTATTTCATAGATCATGATTATGTATGTATGTATGAGAGGATGTACATAACATTTCCTTTTCAATAAA
RAD186730	IntLG2	48.78	0	<lmxll>	AA/GC	AA	AATTCCAGGTTGCATGCTGCGTTATTATTATGTGTGTGTGGTAAAACAGTGTGCCTTTGTACGTGTTGTTGGAA
RAD134133	IntLG2	48.78	0	<lmxll>	G/T	G	AATTCCATTGTACTTGTGCTAACAACAATGGCCTCTTATCAGAAACGGCTAACTTTGAAATTATTCTGAAAGAA
RAD178765	IntLG2	48.78	0	<lmxll>	G/T	G	AATTCCCACCTGTTTTCTAAGTCGAAACTTGCAGACTCAAAGGCAAATATTGATGAAAAAAGTTGTCAAAATTT
RAD43924	IntLG2	48.78	0	<lmxll>	C/T	C	AATTCCTGTAGAGGGAAAAAGAAAATCCTCTTTCTCTTTACGGTCCAAGTTCTCATGAGGTGCTCGAGGCGTGT
RAD33196	IntLG2	48.78	0	<lmxll>	C/T	T	AATTCTGAGTGAACGACTTTATTCCCTAAGAGGCTTCTACATTTACTTTTATGGCATTTGGCAGACGCTTATGT
RAD172962	IntLG2	48.78	0	<lmxll>	A/C	C	AATTCATGATGGCATACAAATCAACAGATGTAATTTTTTCAAGATTCTTCACCACTTTTTCAAGGAGGGAGAGG
RAD141888	IntLG2	48.78	0	<lmxll>	A/G	G	AATTCTCTCGCTTGCTTGATTGGGACAGATATTTGTTTGAACTCCCAGGTCATGTCCCTCAGAGCCAATCGAAT
RAD116019	IntLG2	48.78	0	<lmxll>	C/T	T	AATTCAAATTGCTCTTCGCTGGTGACTAGAAGGCACTCCTATCTTTAGCTGAACTCCTGTTGCCATGGTTTCAC
RAD125185	IntLG2	48.78	0.5	<lmxll>	A/C	C	AATTCTCCAATACATCATTTTTTCTTTCAAATACATAAAAGAGTCTTTTTAATAATTTAATTTACCTAATACAT
RAD3524	IntLG2	49.28	0	<lmxll>	A/G	G	AATTCCTGTGAAATTCCTGTGAAACGTGACTAATGTCAAGAAACAAAGGTAGAAGTGATAACCAGGATTGGCGA
RAD122700	IntLG2	49.28	0	<lmxll>	G/T	T	AATTCAACAATCAGCAGCTCAGATTCTCACAAGTGATGGATGTGCACGTGTTTGACTGATGACGAAGGTAAATC
RAD238661	IntLG2	49.28	0	<lmxll>	A/T	A	AATTCTTCTACCGATTTACCTCATGTCCCTCCTTTGTCCACATGTTCAAATCATCTCAATCACATTTCTCTCAC
RAD48209	IntLG2	49.28	0	<lmxll>	C/T	C	AATTCCAATAGCAGACAGATGCATCTGGGCTATTAGGTGACCTTTATATGTGTATATATGGAATTAAATCTATG
RAD156787	IntLG2	49.28	0	<lmxll>	C/T	C	AATTCTGCATTCTAAATGGGTTAAGGGTGTTTATTTCTTCTTTTGTATGTACAATTGACCTTGAAATGTCTCTC
RAD129515	IntLG2	49.28	0	<lmxll>	A/G	G	AATTCTGCAGACACACTTAATAACAACCTTACTAGCTTTGAAAGCAGACTTGTAGTAAAGATTTGTACATGGCA
RAD242888	IntLG2	49.28	0	<lmxll>	A/C	C	AATTCCTAAAACGATCTCTTCCCACGAATACTAGCATGTTTTGCAACTTTTTATTTTGCTTTTTTACATCGAAT
RAD27187	IntLG2	49.28	0.5	<lmxll>	AT/TA	AT	AATTCTGGTATCTGATGGTATTATTTTGGAAATTGATGACAAACCATGCAAAAATTATTTTTATTTTTATTAAC
RAD272655	IntLG2	49.78	0	<lmxll>	AG/TA	TA	AATTCTATGGTTGTATGTATCAGGGCATAATAAAACTTATCTGATCCTTATAAGGTCAATAGGTAAATACATCC
RAD155727	IntLG2	49.78	0	<nnxnp>	A	A/G	AATTCTGACTGCCTATGGACTCCCCAACTCATATAAATATATATAAATAATACTATTAAGTATGACTTACACAA
RAD179536	IntLG2	49.78	0	<lmxll>	G/T	G	AATTCAGATGAAGACTGATGAATTATATGGTGTATTTTACTTTGAGTTTTTTTGTGTTATTTATACATTCCACT
RAD116810	IntLG2	49.78	0	<lmxll>	C/T	C	AATTCAGCATTTGTAATGCGTCGTGGGTCATGCTGGCTTGTCAACAGCAGAAGATCGTAAGTGAAGTCGTCAGC
RAD188553	IntLG2	49.78	0	<nnxnp>	G	G/T	AATTCAAGTCAGGCAGGATTTTTTGGATGAGTCCTGTGTGTGTCTACTGCTGTAGCTAGCTGGGTAGTGCTAGC
RAD235930	IntLG2	49.78	0	<lmxll>	A/C	A	AATTCATTCAATATATTTGAAATTCATTAAAGATTTTCGCTGTTCCCATTCAATCCTCTCAGAAATCATTTCCT
RAD36557	IntLG2	49.78	0	<nnxnp>	G	A/G	AATTCCACATTCTGATTGGTCAGAAGCTGTTTATTTATTTTATAACTGCAAGATGACTCACAAGATTACATGCA
RAD201409	IntLG2	49.78	0	<lmxll>	C/T	C	AATTCTTGCACTCTTAATCTTTTCCTGCTTTTTCTAAACGTTCATGATTAAACAAAGAGTTCCTAGCCCTAACA
RAD32180	IntLG2	49.78	0	<hkxhk>	C/T	C/T	AATTCAGATTAAAATATAGAAAGTATATAAAAAGGAACTGCAGGCAGAAGAGAGTCAGTTCTTCAACTCCCAAG
RAD156921	IntLG2	49.78	1	<lmxll>	G/T	G	AATTCATGTGCTAAAAAAAGAGAGAAATAATATTTTATAAAAACCTTTAATATTGCCAAAGAAGTAAGGTATCA
RAD265187	IntLG2	50.78	0	<lmxll>	A/T	A	AATTCAGAAACAGAACAGTGTTTAATAGTACATCAGCCATCATTCAGAAATACAGTGTACAGTGATCTTATACA
RAD12622	IntLG2	50.78	0	<nnxnp>	G	A/G	AATTCAGGTTCTTTGATATGGCGCATGTTTTTTTGCTAGATGCCCTTTCTAGCACAACCCTCACCATTTAATCA
RAD194804	IntLG2	50.78	0	<lmxll>	AT/GG	AT	AATTCTTTTGAATTTCACTTCCGCGAAAATTCCTAAAGTAAATTTTTGTAAAGTGGGGAGTATATACAAAAATT
RAD3235	IntLG2	50.78	1.51	<lmxll>	C/T	T	AATTCCATTCATTTTTATTAACAATGGACATTAAAAAACTTGAAATTTTCACACTTTGAATGTGAATCACTCAC
RAD113974	IntLG2	52.29	0	<nnxnp>	G	C/G	AATTCTGGGTAGTACGAGTGTTGTGCAGTACTATATTTTGAGCTGGAAACAGACATGAGACACCAGACTTTTCC
RAD170472	IntLG2	52.29	0.49	<lmxll>	A/G	A	AATTCAAAGCTTATCTGTGCTTGTTTGGACGATTCAAATCCTTGTGATTGGACATCTCGAGGAACCACTTCCCA
RAD138366	IntLG2	52.78	0	<lmxll>	A/G	G	AATTCAGAAGAACGAGCACACTGTGTATGGACTAAATTGAGCACGTTCTTCTGGAAGGATGACGAAATGCAAAA
RAD259501	IntLG2	52.78	0	<lmxll>	GA/TG	TG	AATTCCATACCCAGGAGGATAAAGTCAGTGCTACATAAAAATAGTGCTCACACAAAATACTGACATTAGGGTGT
RAD173885	IntLG2	52.78	0	<lmxll>	GT/TC	TC	AATTCTGCAGTACTGGTAAATAGTCCTGGAATAATGTGTAAAGTTCTGCACACTCATAAAAAGTCATGAAACCA
RAD130322	IntLG2	52.78	0	<lmxll>	A/T	T	AATTCCCTGACATTTGGTTGAGAAATGCTACGGTTTATTGAATAGGTCAGAAGACTTGGCTCTCCAAATTCCAT
RAD54056	IntLG2	52.78	0	<lmxll>	A/T	A	AATTCCCTGAATCAGAATCACCTTTATTGCCAAGTATAATAGGTTGCATGTACACGGATTTCTATATTTTTACA
RAD27582	IntLG2	52.78	0	<lmxll>	C/T	C	AATTCCACTTCAGTGGGTGTATTGATATTTTCCAAGTGCTCAGGGGTCTCTTCCAGGCACGAGGGTTTCCTCTT
RAD43347	IntLG2	52.78	0	<lmxll>	AG/GA	GA	AATTCAGATTTTCGACACGTTGCTTGTATGAATTAGGTAGAAATTAAGACTTTTTATCTTCAGCCGTGCTGCAC
RAD46071	IntLG2	52.78	0	<hkxhk>	A/C	A/C	AATTCTACAAACACCACCCCATACCCCAAAGTAAAAGAATTGTGTTTGATATCTTAGTAAATGTATTAAAATAT
RAD57716	IntLG2	52.78	0	<lmxll>	CA/GG	GG	AATTCTTGCAAAAATTCAGCAGCAAATAAGTCCAGCACTGCAGCATTTGCAGTTGATTTGCAAAAACATTTCAT
RAD34144	IntLG2	52.78	0	<lmxll>	A/T	T	AATTCTTGCTGGTATGTACAGGATCAAATACTTATTTCACTCGGTCGAATACAATTATAGATATATATTATAGA
RAD147453	IntLG2	52.78	0	<lmxll>	A/G	G	AATTCTGAAGTAAAAAGTCAGAGAGATGATGTGATGAATGTAAAAGAGAGACAGAAAGACAAGGAGCAAAGAGA
RAD139588	IntLG2	52.78	0	<lmxll>	A/G	G	AATTCAGGGTGTATATAAAATTATCAGCTTGGGTCTTTGCTACTAAATAGTTTATATAAAGCATAAAATTTGAA
RAD193134	IntLG2	52.78	0	<lmxll>	A/G	G	AATTCCATAAAGAAACTAATGCAAGCATATGCACACATTTAGTCCAAACATTTAAACAAAAATTATTAAACACG
RAD43571	IntLG2	52.78	0.5	<lmxll>	GA/TG	GA	AATTCTGCACAGGTTTTCCAGAAAAATGGCAGGATTGCAATCTTCTTGTTGACCTGCATGATTACGACAGCATA
RAD162074	IntLG2	53.28	0	<lmxll>	C/T	T	AATTCAAACTCAACTCAATTGAAACAACTATTATTTACTATTAAGAGGCATTACTGAAATCCACATCTAATCTA
RAD229117	IntLG2	53.28	0	<lmxll>	A/G	G	AATTCATACCTTTCTGACAAAGCTGGGATTTTACCTGCCTGGTTTAGGTCAAGCCTACATTTGGATAAAAATCT
RAD168469	IntLG2	53.28	0	<lmxll>	A/G	G	AATTCCAATCCCATAGGGACACATTTATGAAGCTTGAGGCAAAATGAACTAAAAACAAACAGAAGTGAAAAGAG
RAD134493	IntLG2	53.28	0	<nnxnp>	G	A/G	AATTCATTCAGTATATACTACGCCAAACAAGGCATGTGCTTTCTTTGTCAGTCTGTTGATCAAGAACCACCAAA
RAD235514	IntLG2	53.28	0	<lmxll>	G/T	G	AATTCCTCTTCTGAGTAGAAGGTTTCATAAAGTTGCTTTGACAAGTCCATGACAGGACAAAAATGTAAAGTGTT
RAD14176	IntLG2	53.28	0	<lmxll>	C/T	T	AATTCAGGAATTTACTTGCAGGCATCAGACTAAGCATAAAGATGCAGATTATTGAAGTTCCTATGATGTGTCCA
RAD147442	IntLG2	53.28	0	<lmxll>	GA/TG	GA	AATTCAAAATCATTATATTAGAGGTTAAATATGGTCTTTAAAAGGTTTTCAGTGAAGTCTGCATTTCTGATTTT
RAD20526	IntLG2	53.28	0	<lmxll>	C/T	T	AATTCTAGTTCAGGGGCAAAATATTATCCAGGATATGAGTTTATTTTGATGTTGGGCTGTCAGAGACATGAAAT
RAD116031	IntLG2	53.28	0	<lmxll>	C/T	C	AATTCTTATTTCCACTGAATAACGTTCCAGAAACGCCTCATAACAGGGATCATGCTCCAGAGGAATGACTTTTA
RAD64933	IntLG2	53.28	0	<lmxll>	C/T	T	AATTCTTGAACACATTTTCAATGATCAACTGTCTTTCTATTTCTCAAAGAACAACCTTCTATGATCCCAGCCAC
RAD3371	IntLG2	53.28	0	<lmxll>	C/T	C	AATTCTAGCTCTAACATTTCCGCAATTTTGGCTATATTACGTTATTATTGTTCCAAGCCAAAAGCTTCAAATTT
RAD213497	IntLG2	53.28	0	<nnxnp>	A	A/G	AATTCGTTAAACTAGTTACAATTTTTCTTTTCTTTTTTTTATGTTAATGCTAAAGTCTGAAAAAAACAGATAAC
RAD174392	IntLG2	53.28	0	<lmxll>	A/T	A	AATTCTACCCACAGTCCAATTTAAAAATATATATATTTTTTGCCTTAATACCTAAATAGCCACTAAAATGGGTA
RAD116857	IntLG2	53.28	0	<lmxll>	A/G	G	AATTCTGGGAGAGGTTATGAGATGCCACCAGCACTGCCCTCAGCCCTCGTTTTTAAATATTAACTCGCCGCTCA
RAD227694	IntLG2	53.28	0	<nnxnp>	C	C/T	AATTCTACCATTCCTTGTTTCCTCATTACAGATGAATAAAATTGAACAATTATTACTTAATCAATATTTAATAA
RAD266307	IntLG2	53.28	0	<lmxll>	CT/TA	CT	AATTCACAAATTTATGGCATCTCTACATTTGAAAAATTTTCAATGTTTTGCAGGACATTGGTTTTACGTTTAAG
RAD132920	IntLG2	53.28	0	<lmxll>	A/G	A	AATTCATTTATTTCCGATTTATTTTATGTCAAACATGCGCCGCACCTAATGGTGTACATTTGTGTCTTGTGGCA
RAD95585	IntLG2	53.28	0	<lmxll>	C/T	C	AATTCTGGCCTAGATTTTTCCTCCACTTCAGCCACATCCAGTGGTAGATCATCCATTGGGGCAGCATCAAATCA
RAD166417	IntLG2	53.28	0	<lmxll>	CA/TG	CA	AATTCCTCCTGGATGGGACACCAGTCCATTCCCGAACACCATGAATTACACCTGTTCACACACTCTCATTCATA
RAD172465	IntLG2	53.28	0	<lmxll>	A/G	G	AATTCAGGGAATTACTTTCTGGACATTCTGACTCCCGACATCTTTTACAGTTTTATAACAGGTAGATGTTCCTG
RAD249634	IntLG2	53.28	0	<lmxll>	A/C	C	AATTCATAACTTCAAAATGATTAAATCTGATGTAATGGTTTTAGGAAACTGGGTCTCTTCAGCAGATGTAAATT
RAD112477	IntLG2	53.28	0	<lmxll>	G/T	G	AATTCATCTTTTTTTAGCCCATAGTTTGAAGGAACCAGAGGATTGGGACATCCTAAAAAGGAGTACAATACATT
RAD14426	IntLG2	53.28	0	<lmxll>	A/C	C	AATTCTCTCAGAGACACACTTACAGCAGCTCAGGAAAAGGCCTGGCTGATGTCGATCAGCAGCAAACTGATGGA
RAD260927	IntLG2	53.28	0	<lmxll>	A/G	A	AATTCTCTATTTCATGATCAACTCCTTTATGTAACACAGGCTCTTATACTTTTTATTGGGCCATGTTTCTGGCT
RAD163801	IntLG2	53.28	0	<lmxll>	AA/GG	GG	AATTCTGAGCTCCCTGTCAAACCATATCACATGTGCCAAGCACGATCCCTAAATAAAAGTGGCACCATTGGTAC
RAD74307	IntLG2	53.28	0	<lmxll>	A/C	C	AATTCACTAGTCCATTATAATTTTAAATGGCTCAGACTGGACCGTTTGGCTGGAGTCATGTTCTATTACAGCAT
RAD164585	IntLG2	53.28	0.24	<nnxnp>	C	C/T	AATTCCAGCAGTTAATAACAAATGTCTTGTTCTTGCTGATAATTTTGGCCTTAATTCTATTCACTCATCTCTCA
RAD267949	IntLG2	53.52	0.24	<lmxll>	C/T	T	AATTCTACATTCAACATATCAAACCGCCCTATGTCTATCTCAGTCCGATGTTATTTCTTCGCACTTTTTCTTTT
RAD31930	IntLG2	53.76	0.17	<hkxhk>	C/T	C/T	AATTCCTGAATACCAGCATATAAAAACAAATCAGGGCCATTAGGGAGGCACAAGCTAGTGCACTCTTAGTGCCG
RAD129192	IntLG2	53.93	0.17	<lmxll>	C/T	T	AATTCCAAATATGGGTCTATGTGATTCTAGTTATTTTAGTTTTCTATGATTCTTAACAACCTTAACAAAACCTT
RAD36443	IntLG2	54.1	0.17	<lmxll>	G/T	G	AATTCCATGTGCAGGGTGATTAAGGCAGTGTTAGATAACAATAATGCTCACACAAACTATTGAGACTGTGGACA
RAD34358	IntLG2	54.27	0.17	<lmxll>	A/T	T	AATTCAGCATAAACATGCTATGTGTTAAAAAGATGAAAATTTTTCAATACGTTTTTTAATTTAAATAAGAATTA
RAD12974	IntLG2	54.44	0.17	<lmxll>	AG/GA	GA	AATTCAGACAAACTGTAGTATGAGGAAAATTAATTTACACATCTGACCAATCAGATCCGAGCATTCAACTATGC
RAD27354	IntLG2	54.61	0.17	<lmxll>	A/C	A	AATTCCTACACAGATGAAGACGTACAGAAACCAGCTGATGTATGATGCCTGCACACCAATCCCAGCTTTCGTTA
RAD267360	IntLG2	54.78	0.17	<lmxll>	C/T	T	AATTCTTTGTCCTCAAAAATATTGGTCATCATTTGTTTCTTTGTCACAGCCGATGTCGCTTATCAAGGCCCTGA
RAD95707	IntLG2	54.95	0.17	<lmxll>	AA/TT	-	AATTCAGGCCAAAGAAAGAGACAAAGTATCCAAAGTTTGGGATCAAACAGAAATAATTTTTTTTTTAAGAGTAA
RAD70177	IntLG2	55.12	0.17	<lmxll>	A/G	A	AATTCTGAAATTTTTGATTGCATCATTGAGCTTTTAGTTGTAAAATGATTGGGCTTTGTGTCTGTCAGCTCTGT
RAD140469	IntLG2	55.29	0	<hkxhk>	C/T	C/T	AATTCAAGATGATTTGCCACAAATGTCCAAGTGGCAAGAGTTGGACAGAGCCTCACTGTCAAGAAACAAATTGA
RAD255695	IntLG2	55.29	0	<lmxll>	A/C	C	AATTCATAGCCACTTCCAGGACAGTGGAGACACCCGGTGCATGTGGAAGGGCATCGAGGCGATCACAAACTACA
RAD124926	IntLG2	55.29	0	<lmxll>	C/T	C	AATTCGAAAACTTGGTACAATCAGGTGTCAAAAACCAGAACAACCAACTTTTATGCCACAATAAGGGAACATAA
RAD176469	IntLG2	55.29	0	<lmxll>	C/T	C	AATTCCCAACTATTAAGCATTTAGTCCTTAATGGAACAGAATTAAATTGCTCTGTAGGTCTCTGTGTGTGTGTG
RAD100705	IntLG2	55.29	0	<lmxll>	ACG/TTT	TTT	AATTCATGTATGCCAACACTGGCGATTTTTCGATGGTTGGTAATCTCCTGAAAACTTTCCTGGTTATAATTGTA
RAD255113	IntLG2	55.29	0	<lmxll>	A/G	A	AATTCTTATGGCCATGTGTCTACCAGGTTTTCTCTATCTAGTGTATAATTAGCTATATAATAATTAAGCTGTAT
RAD95725	IntLG2	55.29	0	<lmxll>	C/G	G	AATTCTCAGATCTGATTGGCCAAAAGATGCTTTTCTGTGTCAGTTTCTAAAACAGTACCTGTAAAAGTAGGTTT
RAD162474	IntLG2	55.29	0	<lmxll>	C/G	C	AATTCCAGCCATAAAATCTATCCATTTATTTCAGAAATTCACTGTAGCTCCTTTTTTAATAGATGAATATGTGT
RAD266228	IntLG2	55.29	0	<lmxll>	A/G	A	AATTCGTGGCTGGCGATAGAGAAGCCAAAATAAACCTTTTAGGACTGTTCAGTGCAACCTCAATCAGAAAAAGA
RAD32802	IntLG2	55.29	0	<lmxll>	A/G	G	AATTCAGTCTGTCTGGAAGTTATTGGGCTGAAAAAATGAAATAAAACTAATTAAATCCTTTATTGTAAAGAGAA
RAD33321	IntLG2	55.29	0	<lmxll>	C/T	C	AATTCACACTGAATTTGTAAAAATGCACACTTCAATTCTCCAGGTTGTTTCTACACATCCAAATTATGTCTTAA
RAD20136	IntLG2	55.29	0	<lmxll>	C/T	C	AATTCTCTAATCTGATTGGTCAGGACATGCTGATTAATTTTCCACAATATCACCTCTGCCAGTTGTTCTGGCTG
RAD269036	IntLG2	55.29	0	<lmxll>	A/G	G	AATTCACTCTAAAAACAGAGTAATAGACAGAGACACTTTAAATAAGAATAATCTGAAAGACCTATAAAGGAAAA
RAD82977	IntLG2	55.29	0	<lmxll>	A/C	A	AATTCTGGATTCTGATTGGTCAGAAGGTACACTATATTGCCAAAAGTTTGCAGACACCTAGTCATAAGTTTGGC
RAD150302	IntLG2	55.29	0	<lmxll>	A/T	A	AATTCTCATATTTCATGCACTTATCATAAGCCTTTGCTTCCTATGGGAACATAGTAGTATTAATATTTAAGTTC
RAD30344	IntLG2	55.29	1	<lmxll>	C/T	C	AATTCAGGTTTGTGATCCGCATATTTGATTTGGTACATGTTTTTACGCTGGATGCCCTTCCTAATGAAATCCTC
RAD107753	IntLG2	56.29	0	<lmxll>	A/G	G	AATTCTACCCCTGACAGGATGGGGGCACTGGTGCAAGAGCATACAGTGTTGTAACCGTACACATGGAGCCACGA
RAD79134	IntLG2	56.29	0	<hkxhk>	A/G	A/G	AATTCAAGAGTTTAACTATTCCGGATGTAAGACTGATATCCTCCCAGTACACCAGTACATTATTAAGGTAATAT
RAD64069	IntLG2	56.29	0	<lmxll>	C/T	T	AATTCTGTGGAAAATGTTTAGACTACTGTATGCTTTTTTTTAATTCATACATGAACAATGTTCTCTTTAATTCC
RAD117887	IntLG2	56.29	0	<lmxll>	A/T	A	AATTCACTGGCAGACAGATCCAGAAGCCCTGCATTGTCCACTCATTAAAATCCAAAGCCAGCTGGTAGACCAAG
RAD26256	IntLG2	56.29	0.51	<lmxll>	C/T	T	AATTCTTCCTATAGCCTCATTAAATCCGACTACTGATTTTTTTTATTCTGATTTTGATTTTGCCATTTTTTCTT
RAD145758	IntLG2	56.8	0	<lmxll>	C/T	C	AATTCTTGCTCTTTATCAATGGTGGACGAAGTACCATGTACTTGAGTGCAGGGATGGGTGGTATTTCAGATACA
RAD271452	IntLG2	56.8	0	<hkxhk>	C/G	C/G	AATTCTTGGTGGTTTTTCATGGAAATTGTAGAATATCCACCATCATTGATACATGTGATAGATGATGGAAATTA
RAD1831	IntLG2	56.8	0	<lmxll>	G/T	G	AATTCTGCATTTATCATCATCGTCTTACCGTGTAGAGTAGCTGCACCGGCGTGACAGGACTGATGAACACTGTT
RAD48362	IntLG2	56.8	0	<lmxll>	A/T	A	AATTCTACCACATCCAAAGACATCCTATACAATTGCATGCCTCCAACTTTGAGTTTATGGAAGAACCACATATA
RAD147393	IntLG2	56.8	0	<lmxll>	G/T	T	AATTCTAACCTTCTAAACCTATTGAACACCTTTGGGATGGATGTGAATGTTGACTGCACCCCAGGCCTTTGAGC
RAD38832	IntLG2	56.8	0	<lmxll>	G/T	G	AATTCCTATCACACACACTGAGAGCTCAACTGACATCATGAACCGAAACTACACAAACATTTTTTAGAGAAAAT
RAD48248	IntLG2	56.8	0.5	<lmxll>	CT/GG	GG	AATTCAAGGCTCCTACAAAACATGTTTAATGAGACATCTGTATCTGAATCTGTTGTGTTCAGGCAGAGTTAGTG
RAD113395	IntLG2	57.3	0	<lmxll>	G/T	T	AATTCATAATAAGCTGAGAACTAAACCTTGAAGGATACTTGAGATTTCTGAAAATTTAAATTGTTGTCTTTCTT
RAD52850	IntLG2	57.3	0	<nnxnp>	G	G/T	AATTCTATTAATGGAATGAGTAATCTACGAAATAGAAATCTCTGCCAAAATGATTTTTTTTGTGAATCACGCCA
RAD159801	IntLG2	57.3	1	<lmxll>	G/T	G	AATTCAAATGTAGTTGCTTTCTATATATTGAAATTTGATATATATTTTGCCTACTTAATGGTTGGCCAAGGCTT
RAD191584	IntLG2	58.3	0	<lmxll>	C/T	C	AATTCTTGAAACTTCTCAACAGGTACTAAAGAAAAAATTAAAATGTTTCCCCCTGAAAAAGAAATGCAACCAAT
RAD271164	IntLG2	58.3	0	<lmxll>	C/T	C	AATTCACTATTTACCTATTCCAGACAACCCCCAGCACGCTGTCCAGTATGATAGATAATATGCTATTTAAGAGC
RAD13708	IntLG2	58.3	0	<lmxll>	C/T	T	AATTCAAGTCTAATCAGTTGTGTTCACATTCAAATAATCAGCCACTTACTATTACATATATTCAAAACTCGGGT
RAD100425	IntLG2	58.3	0	<lmxll>	A/G	G	AATTCACAAGTTCATCTTAAATGCAAAGTAATCGCCAGAGATGTAGAGTTACTTAAGGCAATTTCTAAACCAAA
RAD204298	IntLG2	58.3	0	<lmxll>	A/C	C	AATTCCAAAGGCATCTTTGTGGTTTCTAAGTGGTCCTTCATCACTGACAGCATAAATGTTTGGGCTTATTTATG
RAD165928	IntLG2	58.3	0	<lmxll>	A/T	A	AATTCACGATCCTAAGGCAGGCCTTGTGTGAACAAACTGCTGGTGGTGTTATGGTGTGGGGATTTTCTTTGCTA
RAD73284	IntLG2	58.3	0	<lmxll>	A/C	C	AATTCAAACACAAATTCATATTATATTTCACTTCAATAATAACCATCATACACAGTACAACATGCAGTGAATAG
RAD147435	IntLG2	58.3	0.25	<hkxhk>	G/T	G/T	AATTCTTTGTATTGTATTTTTTATTTAGCTGGTATAATTTATATCTATCTCGCTCTCTCTTTATTAAAAATGTG
RAD148722	IntLG2	58.55	0.25	<lmxll>	C/T	T	AATTCTGGACATAATTTGACCAAATATTAAATATGAACATAAGTACATGCTAATATAATTAATAAATGTGTAGA
RAD228887	IntLG2	58.8	0	<hkxhk>	A/G	A/G	AATTCAACAGGAAGAAGACCTTAGAACACTCAGTTCTGGGAAAATATTATCGCTGTATCTAAACCCTGAAATGT
RAD183726	IntLG2	58.8	0	<lmxll>	C/G	G	AATTCTTTCTTCGCATATCCCATTAGGAAGCTGGGGGTCAGACGTGATACAAAAAAGTGGCAGCTTGGGGATAT
RAD125847	IntLG2	58.8	0	<hkxhk>	A/G	A/G	AATTCTTAATGTTTTGGAAATAAATCTTATTTGAATAACTCCTACTTTCACTCAAAATTTTTGTTTAAAATATC
RAD32229	IntLG2	58.8	0	<lmxll>	A/T	A	AATTCAGAGCTTACAATCAGAAGATTTACATTTTAAACCCCAGGAAGGACCAAAACTGCCTCAAATATGTTATT
RAD252670	IntLG2	58.8	0	<lmxll>	C/G	C	AATTCATTAGAAATGTGTGGAAATGTATATAAAGTTAATCATTTAAAAACATAACATTTGGTCATAAGGATATT
RAD236291	IntLG2	58.8	0.5	<hkxhk>	A/G	A/G	AATTCTATTACAATGCGTGCGCCTGTCGCAGAAGCGCATTTCCTCCTTCATGAATTGTCTCTCACAGTTCAGGG
RAD107871	IntLG2	59.3	0	<nnxnp>	G	A/G	AATTCTCTTTTCGTTCTTTTGGAATATGCATAGTAAAATGTTACAACAGGGCTTGGCCTTCCCATTTAAGCCTT
RAD112323	IntLG2	59.3	1	<lmxll>	C/G	C	AATTCCACTGTGCTGTTATGATTGTCCCTGCGTAATCTTCCCCATGGTTTCCCTACAGATTATAGACATGATGT
RAD174409	IntLG2	60.3	0	<lmxll>	A/T	T	AATTCTGTGCGGCGTCCTCACCTCATCTACATCTGTACCTAATTTTACTAGACACTGTGGCTGAATAAGCAAAA
RAD27054	IntLG2	60.3	0	<lmxll>	CGT/GTC	CGT	AATTCTTTACCTGAGACAGTGAATCATATTTGAATATTATATGCACATATGCATTGATATTCATTTTAAGATTT
RAD37173	IntLG2	60.3	1.01	<hkxhk>	A/G	A/G	AATTCACGGCTATGTTTAATAATGAAAGTAAGAGCATTTCCACACGGACAATGCGAAAGGAACTCAAGGGATTG
RAD113661	IntLG2	61.31	0	<lmxll>	GC/TA	GC	AATTCTCTTTTTGTCGTTTACTGTTCGGTCTGAATGAGAAGTGCAACTTCATCATCCAGAGAACTAACTTTTTC
RAD36985	IntLG2	61.31	0	<lmxll>	A/C	C	AATTCCATTTTACTTTTAGATTTATTTCTTTCTGAAATGCTGTGATGTAATGAATGTGATTTTAATACTTACGG
RAD68060	IntLG2	61.31	0	<lmxll>	A/C	C	AATTCTTGGGGTGATGTTTGACTTATAATTTTATCAATCTTCAACAAGGAAATCAGTGGTGTTAAAGGTAGCTT
RAD96275	IntLG2	61.31	0	<lmxll>	AA/GG	GG	AATTCAAAACCCAGCATCACTACCACTACTGGGTGCCTGAGCAAGAGCCTTAACCCTCACCTGCTTACGATAAG
RAD38846	IntLG2	61.31	0	<lmxll>	AG/CA	CA	AATTCATATCGCTAGCACTATGGGTTCTTTAGCGTTTTATGTCCAGCTTTGAAAATTTTTCTTAAGAGAAGAAA
RAD222904	IntLG2	61.31	0	<lmxll>	G/T	G	AATTCTTATCAGATTTCTTTTTGGCAGCATTTGGCAGCGTATTACAGCATGCACTCGTTTACTTGTATATTTCT
RAD20323	IntLG2	61.31	0	<lmxll>	CA/TG	CA	AATTCTTCTATGATTCAAGCAGAGCAGCAAATGCTGCAGGGCCATTTATGGAACAAACACATTCACAGAACACC
RAD214046	IntLG2	61.31	0	<lmxll>	A/C	C	AATTCAGCACTTTCTTGCCTATAATTGCAAATGACAGCAGTAATTTAACTACACACACACAATAGTCAGTGACA
RAD174170	IntLG2	61.31	0.37	<hkxhk>	C/G	C/G	AATTCAGGGTGCTCCTGATGCCACTGACATCAAAAACTATTGACTGACTTTCTTTCTGAAATGCTTAAAAGCAC
RAD269352	IntLG2	61.68	0.38	<lmxll>	C/T	C	AATTCTATAAAGTCCTTATGGAGAAGGAACCTTACTTGGTGGATGACCTACTGCCTACATCAACTGATGTATAG
RAD75575	IntLG2	62.06	0.37	<lmxll>	C/T	T	AATTCTTTTTAATCTTCTAATCCAGTTAACTGAGTAGTTCAATAGGATATATAGGACTAAGATGTTTCTAATTT
RAD34891	IntLG2	62.43	0.38	<lmxll>	A/G	G	AATTCTGATGCTTTTTTAAAACAATTTTTATGCGCTCCAACTGATTCTCGTGTTGAAAATATATAAAGCATTCA
RAD144545	IntLG2	62.81	0	<hkxhk>	C/G	C/G	AATTCTGATCGTCGAAGACCTGTTAGTCTGTCTTTAAAATGTCCACCTCCACTACATTTATTATCCTAAATTAG
RAD259513	IntLG2	62.81	0	<lmxll>	AC/TT	AC	AATTCCTCAGTGTTTAGACTTTAGAAAATGCAGCATATGTTAAAAAATATATACACAGATATACTGGACAGTAT
RAD123569	IntLG2	62.81	0	<lmxll>	C/T	C	AATTCCCATCAGGTGTCTTATTTGATGCAACTTTGTTTTGTTTTTATTTTGCTCTGTTCTTCTTCAGCACCCCA
RAD134971	IntLG2	62.81	0	<lmxll>	GG/TT	GG	AATTCTGAGCTTAAAGGGATTCAAGTAGAAAACTATTTAAATGTGTCCTTAAAGTTTTAATGTACCTCTGTATC
RAD153415	IntLG2	62.81	0	<lmxll>	CA/TG	CA	AATTCTCTTGGTGTGTGCGCGCTTCGCCTCTGTAAAACTACTTATACAGGTTTTTGTTCCTTTAATAAAATACG
RAD232185	IntLG2	62.81	0	<lmxll>	C/T	C	AATTCAATTTAATGTGGCTTGTTAATAGTGATTAAACTGTACACTATATTGGTAAAAGTTTGCTGACATCTGGT
RAD32114	IntLG2	62.81	0	<lmxll>	A/G	G	AATTCCCTCAAGTCGGTGTGTTCTCTAGTATGGGTAGAGTTGCAGTAGCAACACAAATATAAGTGTGTCTAAAT
RAD54936	IntLG2	62.81	0	<lmxll>	A/C	A	AATTCACAACAGCCCTTCACATTTATATCTCTAATTAGCAAAGATCTTGATTCTTTTGTTAATAAGAAAAATAA
RAD23219	IntLG2	62.81	0.5	<hkxhk>	CT/TC	CT/TC	AATTCCAACAGTAAACTGTAGTTTTTCTTAATCAAATGAATTAGATTGAAATGTTTTTACAGATCAGAGATTAC
RAD209623	IntLG2	63.31	0.41	<nnxnp>	G	G/T	AATTCCTGGGACTCTGACCAGGATAAGTTTAAATCAGGATAAATGAATAAATGTGTGTAATGTCTGTAATTTAG
RAD245906	IntLG2	63.72	0.6	<lmxll>	A/C	A	AATTCATTCGAGATTAATGAAGTCAGTCTCACTGCTGTTTCTTTCTTTCTTATTTTTTTCCTGACTAGTCTCTG
RAD147656	IntLG2	64.32	0.59	<nnxnp>	G	G/T	AATTCAGAATGTTTTACTACATGTTGAAAGTGTACTTTTAAAATATTTCCTACAAAAATTCACTTCACTGATTC
RAD30697	IntLG2	64.91	0.42	<lmxll>	AGC/GCG	GCG	AATTCTTGCTGGTTGGTATGCACCGTAAGAAGCATTTCAAGGTCCTGGAGTGGCCTAGCCAGTCTCCAGACCTG
RAD265771	IntLG2	65.33	0	<nnxnp>	T	A/T	AATTCAGTGCTGGAAGATAGACAGCCTTTCCTTCTCTCTAGCCTTCTTAAAGTTATTCCACTGGCACTTGAGGT
RAD233644	IntLG2	65.33	0	<lmxll>	AG/GC	AG	AATTCACCTTTTACAGGTAGTATAAAATTACTATGGGAACAAGACCTGGGTGAGGAGACAAAGAAGTTAATGCA
RAD115419	IntLG2	65.33	0	<lmxll>	A/G	A	AATTCTGGAGAGGGCCATAGAAATTGCCACCCTCCTGGGCTTGCCGATGTCTCTCAAGTAAGTTCTGAATGAGG
RAD40388	IntLG2	65.33	0	<lmxll>	A/G	A	AATTCTGTAGGGTGCCGAACTTGTTGCGTGGACAGCCTTTAAGAATGTAATTTCTAAATTTCTGGGCAACTACA
RAD133192	IntLG2	65.33	0	<lmxll>	C/T	C	AATTCCAATCATGAAGTCATCAATGGGATTCCCACCTAATTTATAAATACAAATGATAGTGACCAGGAGTGCAA
RAD150239	IntLG2	65.33	0	<lmxll>	C/T	C	AATTCATAGTTTGGATTCAGTTCCATCATTGTTGTGTAGCAGAAAATTGCTAGAAACTTTTATTTCAGCTCCAT
RAD243011	IntLG2	65.33	0	<lmxll>	AG/CT	AG	AATTCAGTCTTAAATGTATAAAGTTTTATTATCAATGCTTGTTTTGAACATTTCAAGAATTTCTAGATTTCTCT
RAD59638	IntLG2	65.33	0	<lmxll>	A/T	T	AATTCAAAAGAAGATGCCAATCCTTTCTCTTGAAAGGGGCATACTATACCCAGGATGAGTTCCCCATCAGTATG
RAD198659	IntLG2	65.33	0	<nnxnp>	G	A/G	AATTCAAGCCTAAGCTTAGTAATGAAAAAGTAACAGCATTTCTACACAAACAGTATGAGTGGACTGAACAGTTA
RAD105212	IntLG2	65.33	0	<lmxll>	A/C	C	AATTCACTGCACCCACACTCCAGTTACACAAAGCATGTACTTCAGTTAAAGTAGAGATACAGTTGCTAAAATAT
RAD268180	IntLG2	65.33	0	<lmxll>	A/T	T	AATTCCCACTCCTTAACGGGAAGTTTTAGTAGAGAGCATAATATAAACATTTCTAACATATTTATGGACAATTT
RAD265534	IntLG2	65.33	0.5	<lmxll>	CCA/TTG	TTG	AATTCTATGGAACCAAAACTAAAACGGCTTTTAAATGTTTTTTAATCGGCTTTTGCTCGCTCAGGGACATCTAG
RAD113108	IntLG2	65.83	0	<lmxll>	C/T	C	AATTCCACAATTAAACGATTCTTAGGTCCCAGACATCCACTTTAGGTCAATAGTTTTATTTCTTTGGGTAAAGG
RAD183089	IntLG2	65.83	0	<lmxll>	C/T	C	AATTCTTTATTTTTTTTATTGGCTAAATCTTGTGACTTTTGTCCTCAATTCCGCCCTTTTTTTGACGTCAGAGG
RAD91666	IntLG2	65.83	0	<lmxll>	C/T	C	AATTCCTAGACTCCTCAGAGAAGCGATCTCTCCATGCCTCTGTGGTGAACCTGTTGTGCGTTCCCAGCTGCACA
RAD254140	IntLG2	65.83	0	<lmxll>	G/T	T	AATTCCAGCTCCCTGTTTTCTCCAGCTTCAGTGTCCATGCTGATACAACTGTCCTCGATTGATGGCATCATACT
RAD267041	IntLG2	65.83	0	<lmxll>	A/C	A	AATTCTAGCATTGTCATCCAGGAATATGCCAATGCCATCAGGGAAGAAAAAAATCAATTGATGGAATATACTGG
RAD38408	IntLG2	65.83	0	<lmxll>	G/T	T	AATTCCACATAGGTAGTAAGCCGAAGAATGAACGAACATGGAGGATTGAGACAGCAACTTGTACATGCTTTTCT
RAD40464	IntLG2	65.83	0	<lmxll>	C/T	C	AATTCATCATAAGTCACTAGGTAAATAAGTTATACACACAATGTGCACAAAGCTTAAACAGAGAATTGATATGC
RAD131437	IntLG2	65.83	0	<lmxll>	CC/GT	CC	AATTCTTTTGTATATTTTATTCCCTTTGTTTGAGTGTTCTCTGTCTATATTCATGTAATATCCTTATACTATTA
RAD17392	IntLG2	65.83	0.5	<hkxhk>	C/T	C/T	AATTCAGATCTATAGACTGAAGAGACCACTGATATACATAGAACTCAATATACTGTTCATGGGATTAGTTTGAG
RAD198467	IntLG2	66.33	0	<nnxnp>	T	A/T	AATTCTGTTGTAATTATGAGAATAAATTTGAAGGGCAAGACTACCTGTGCATGAGTATCCTAAAAAATGCCTAG
RAD141754	IntLG2	66.33	0.5	<lmxll>	C/T	C	AATTCATCAGGCTCAAATTGTAAAAGAGCTGTTCAGGGATCTTAACACACGATATACACTCATGGATTAGGCAC
RAD114306	IntLG2	66.83	0	<lmxll>	G/T	T	AATTCTTCTAAGTATTTTCCTGTTACGCAAAGGAGTGGAGAGAATTGCGTTTCTGCGTCTGTCTACGCGGATCA
RAD257336	IntLG2	66.83	0.52	<lmxll>	G/T	G	AATTCCTTTGGATTCATTCTAATTGTACATTTTGTCCAGATTCATTGATATTCATATAGAACATATTAATATAT
RAD143302	IntLG2	67.35	0	<lmxll>	A/G	G	AATTCACCTGGCTAGCGCTAGTTCTTCCATATTGCATACTCTAGTTCTTCTACCATGCTGCAGGTCTGTGATCT
RAD16258	IntLG2	67.35	0	<lmxll>	C/G	G	AATTCACAAAAATTGAGATTAATGAAATAATGTGAATGGATGAATCAAAGCAGAGGTTCGAGCTGCAATGCTCG
RAD10579	IntLG2	67.35	0	<lmxll>	A/G	A	AATTCTGAACATATTCATGTCAGTATTGTTCACAGTAAATGGGGAAGGGATGTTCTCGTTCAGTGAAAATGGGC
RAD263240	IntLG2	67.35	0	<lmxll>	A/G	A	AATTCATAACCTTATGTACAATAAATGGTCTCTTAATAATATTAATCGGTCAAATTCCCACTAAACCCTGATGA
RAD125810	IntLG2	67.35	1.48	<hkxhk>	C/T	C/T	AATTCATGCTCCTATAAATTTAAGTGTTTTCTTATTTTCCCTAGTCTGTATAAATGTACATAATAAGCTTGTCA
RAD129417	IntLG2	68.83	0	<nnxnp>	C	C/T	AATTCAGGGAAATGCTGCCTGATCGCTGATTCTCTTTTAAAAGAAAGAGTAACCATTTGCACATTTTTTACCCA
RAD213365	IntLG2	68.83	0	<hkxhk>	A/C	A/C	AATTCAGCTGAGATCCACTGAGCAGTCAAACATTTATATATTTTCAACTTAAGTGAAACTAACACTTTTTCAAG
RAD48661	IntLG2	68.83	0	<lmxll>	AT/CC	CC	AATTCAACATTTGACAAAAGTAACATTCAAAAACCTGAGCTGTTTGTTTGTTAATGATACCAGCACTATCTCGC
RAD110937	IntLG2	68.83	0	<lmxll>	C/G	G	AATTCTGAGTGACAGCAGCAGTGACCTGTTGTGTATGTTTGAACAGTTTAATAAGCTCTTAGTCATGTCTTTTA
RAD235396	IntLG2	68.83	0	<lmxll>	C/T	C	AATTCTAGGAGCATAATGGAGCATCTCTCTTAGACAGAAATGACCAGCTCGTGCTCCACCGGGCTCACTTTCTC
RAD113371	IntLG2	68.83	0.51	<lmxll>	C/T	T	AATTCAAATTAAATGGCATTGATGAGTTGAGTTTATATACAATGCTGCCAAAATGTTGAAACATTCCTTCAGTT
RAD86893	IntLG2	69.34	0	<lmxll>	C/T	C	AATTCCTTGACCCCGAACAATATAGATAATCCAAGATCTAAAAATATATTACTTTGGATTCATATGGTCTTGAC
RAD102373	IntLG2	69.34	0	<lmxll>	A/G	G	AATTCAATGGAAGAGCACAGATCACTGAACTAAACTTCAAGAGAGCACCTCAGTCTTTCTTGGCCAATATCCAT
RAD142162	IntLG2	69.34	0	<lmxll>	A/G	G	AATTCAGGGAACGAGAGAGAGGGAGAGAAGCTGCCTGTCCACGGGTACACCGCCATCTGGACTTCCCTGGAGAG
RAD114010	IntLG2	69.34	0	<lmxll>	G/T	G	AATTCTCATATGTGCCTTGTCAAAAGTTAATTTGGGACATTACTTGCCTTTTTCATGACCATCAGTAAAATATC
RAD30642	IntLG2	69.34	0	<lmxll>	C/T	C	AATTCTCACCCTTATCTTTCTTCTCTGAGACCAAACGCTCATCTTCGTCTCATTTCTCGTACACCGAACGCTCA
RAD242523	IntLG2	69.34	0	<lmxll>	G/T	G	AATTCATGTCATTTAAGTCAAGTCAAGAGTCTTTTATTGTCATCTCTACTATACACAAAGCTACATAAAGTGCA
RAD100502	IntLG2	69.34	0	<lmxll>	C/T	C	AATTCTGTTGCTTTTATCATCGTGATTACTTAAGCAACCTAGTAATCTTTTTAGTCTATTAGCTGAAGCATGGT
RAD157940	IntLG2	69.34	0	<lmxll>	A/G	G	AATTCCCTCAAGGTAAAACCTGTTCCATTTCTCAGAGGGTGTTATGATGTTATATGCGATCAAAATGTGCTTTT
RAD126060	IntLG2	69.34	0	<lmxll>	C/T	T	AATTCATTGTTGCCTGTACAAAGATTCTCCTTTTTATCCCTTAAAAAATATATGCAATGCTTAGATGCTTTTCC
RAD259372	IntLG2	69.34	0	<lmxll>	C/T	T	AATTCTTGCTGTCCTAGTTAAAGCAGGAGCCTGTACTTCCGCTTCCATACTTTCACAACACCGCAGGCTGCACC
RAD11745	IntLG2	69.34	0	<lmxll>	A/G	A	AATTCAGCGATACTGCAATACAGAAAGAAAATAAAAATAATACACTTAGACTCAGACAAAAGAGAATAATACAA
RAD231662	IntLG2	69.34	0	<lmxll>	C/T	C	AATTCTTACATTCTCATGCATGTACAGTACAGGGACTCGAGAATTGTTGGTAAATGTTTGAAAGCACCAGTGTG
RAD129784	IntLG2	69.34	0	<lmxll>	C/T	C	AATTCAATTACAGAGACTTTTTAGTCGAAAAAATAGGGTGGGCACATCATAGCCATCAAGGACGTTCAAGCGTA
RAD100509	IntLG2	69.34	0	<lmxll>	A/C	C	AATTCACTTCACATAAACAAATATGTCCTGAGGCTTATCACTAATACTGTGCAGAAGTGGATTAAATTACAAAT
RAD131782	IntLG2	69.34	0	<lmxll>	A/T	T	AATTCATGAATTGAATGTACATGACGCACACAAATGAAAGAAGAGCATATGAATGTTTAACTGGCCACATTGTG
RAD264923	IntLG2	69.34	0	<lmxll>	C/G	G	AATTCCTATAGTCAACATCCTGTGCAGTTCCTTCCACATCAGCAAACAAATGAGGGTCAAACATTAAAATGCTA
RAD263964	IntLG2	69.34	0	<lmxll>	A/G	A	AATTCTTTTATGTTGTGTAGAAGCAACATTTTTAGTTGTTTAGTTAAGTTTTTTAAATTAATTATGGTGTGGTT
RAD171923	IntLG2	69.34	0	<lmxll>	A/G	A	AATTCAATATAAAGCAGACAGACCCAAGTGGACCCTTGCTGGTGTATATTTCTTCCTCATGTTATTGTCAAAAA
RAD28604	IntLG2	69.34	0	<lmxll>	A/C	C	AATTCACCTGCGGCGGAGAGCGGGTTGTCCCACACTGAATCTCGCCCAATTAAAAACAAGTACCAGTGACCAAC
RAD125399	IntLG2	69.34	0	<lmxll>	C/T	C	AATTCATCTTCTGGCGCTGCTTTGTCTTGGTAAATGTTGTTGTTGATACAGAGTCTATCCTGCAAGTCCTGGCT
RAD20120	IntLG2	69.34	1.5	<lmxll>	A/C	A	AATTCTATGAGCTGCACATGGGCCAAACAAAGAATGCAACAAAACAACACAGGGTCATTTCTGGACATGTTTTT
RAD111849	IntLG2	70.84	0	<hkxhk>	A/G	A/G	AATTCTTCAGCGTTCGGCTCACCATCTACCAGGAAACATATTAAAAATATTTGACAAATTGAATTTGATTTAAA
RAD237014	IntLG2	70.84	0	<lmxll>	C/T	T	AATTCCATTTATGTATAGTCCTATGATGTCCAAAATGTTTTTAGAGACACGAACTGGCCTTGGGCCATTCTGTG
RAD126002	IntLG2	70.84	0	<lmxll>	A/T	T	AATTCAAAACTTTTTCCCATATATCGAAACTGAGGACTTCTGTATTAATAATGCAAATCATATTTGAAAATATA
RAD260440	IntLG2	70.84	0	<lmxll>	A/G	G	AATTCAGTTACAAAGCGCCACAGCACACGCCTGGAGAGGGTAGGACTCTATGCACTAGAGCACTATAAAGTCAG
RAD175474	IntLG2	70.84	0	<nnxnp>	G	A/G	AATTCATGCTAACATATCTGGGAACAATAAAATGCCTGTGTTTTACTGCAGATTGTAAGAGATAAAATATTCGA
RAD71693	IntLG2	70.84	0.52	<lmxll>	A/G	A	AATTCCTACAGAGGTGGACACTTGGAGAATTAGCAAGTAGGAAATAGATCTGACAGGATGCTGAAAATGCTGAA
RAD97802	IntLG2	71.36	0	<lmxll>	AT/CC	AT	AATTCAATTTAAATTTCCATTCACATTTCTAAAATGCCTTGGAATGTGCCATATAATCAATCACTAATCGTTCA
RAD43264	IntLG2	71.36	0	<lmxll>	C/T	C	AATTCTCCAACATTTCCTGCTCAAAAACAACCACAAACCTTCAAATTCCCACCTCCATGTTTGACTGTGGGAGT
RAD20607	IntLG2	71.36	0.34	<lmxll>	C/T	T	AATTCTCTTGAGAGTGAAGTTCAGGTACACAGTTAAACAAACCAATACCAACCAGGCATATGGCACCATACCTA
RAD92365	IntLG2	71.7	0	<lmxll>	C/T	C	AATTCCATATTCGACAGGTGAAAATGAATGATTCACTTGAGATTACTTTTTGCCATGTTTTACTGGTTGTACAT
RAD172235	IntLG2	71.7	5.42	<lmxll>	C/T	C	AATTCAGAATCCATTTCTCATACACTAACACATTCTCACTCCCAACTCGTGACATATGGACGCGTTCATCAGGA
RAD141090	IntLG2	77.12	0	<lmxll>	C/T	T	AATTCAGATTTCTTGGACAGGACCTGGAGTAGGGTGTCAATCTTGCTGTGGAGCACAAAACGTTTGTTCTCTCA
RAD219105	IntLG2	77.12	0	<nnxnp>	C	A/C	AATTCAGAAAAGGTTACCTCTTTCACTGGCATCATCCACCAGTAGGATCTCCATCAGTAGGTGCCTCGGCGAGC
RAD235390	IntLG2	77.12	0	<lmxll>	C/T	C	AATTCTGTCTTTCATAGACCTGTTAGTTTGTCTTTAAAAAGCCCTTCTATCTGCCACTCATCACCTGTATTAAT
RAD19455	IntLG2	77.12	2.11	<nnxnp>	G	A/G	AATTCAGCAGTGGAATGCTGTGGAATGAAAAGACATTATATTCAGTCCAGTCTCATGGCATTTCGTGATATAGA
RAD18893	IntLG2	79.23	2.03	<lmxll>	ACT/CTC	CTC	AATTCAACTGGAGATTCGAAGTATCAAAGCAGACCTGGAAAAAAAATCTATAAGAATTGCATAATGCGGTTATT
RAD254940	IntLG2	81.26	2.4	<lmxll>	C/T	T	AATTCAAATTTCCCTTCACTTCAACTATGAAAAACAAACTTGTTCCAGCATGACAAAGCTCGTGCGAACAATGG
RAD124941	IntLG2	83.66	2.08	<nnxnp>	G	A/G	AATTCACACATAATGGTGTGAAGGGAAAAAAGCATTCTGTGAGTGTATTGTTTAATTGTAGAACTATTGTCTTA
RAD245722	IntLG2	85.74	2.08	<lmxll>	A/T	A	AATTCAACTGAATCCTCTAATGCAGCGGTCCCCAAATCTTTTTGCACCACGGACCGGATTAATGTCAGACAATA
RAD253861	IntLG2	87.82	0	<nnxnp>	A	A/T	AATTCCAATTACTACAAAATTCTTCACAAATATATAAAATATGATCAATTAGAAGCTATTATTTTATACATTTT
RAD182662	IntLG2	87.82	10.73	<lmxll>	A/T	A	AATTCTATCCCAGTTTAAAGGAACTCTCTACTAACTATATATTTCAATATTACCAGCTAATAATAGCCCTTACA
RAD103903	IntLG2	98.55	1.18	<lmxll>	A/C	A	AATTCTTTCGTGATCTAGTTCATCCCAGAGCCCTTTAATTGGATGTAGGTGCGATGACTGGACAGGCCATTCCA
RAD139863	IntLG2	99.73	0	<lmxll>	CC/TA	CC	AATTCTTGCCAATTTGGTACGGGATCAAATACCTATTTCACTCGATTACATACAAATTAATTTCTAAGCTTTTT
RAD20077	IntLG2	99.73	0	<lmxll>	A/G	G	AATTCAAATGAATCACATTTGTATTTAACTATGCTCCTATCATAAACTTAGTTCTGAAGAGCACTAAATATTTT
RAD29627	IntLG2	99.73	0	<hkxhk>	C/G	C/G	AATTCATTCTGTATGATTCTCTGTACTCAGAACAGTTCAGATAATGAAATATTTCCATGTGATTTCTCGGTAAA
RAD55150	IntLG2	99.73	0	<lmxll>	A/T	T	AATTCCCTCCACTCTTCTGGGAAGATGTTACACTAGATTTTGGAGTGTGCTTATGAATATTTGTGTTCAGCCAC
RAD65655	IntLG2	99.73	0	<nnxnp>	G	A/G	AATTCCCTCGGACAGTCCGGTAATTTTATATGACGTCTTGCTGCATTTCAAAGTAACTGTTTTATAGGCTCTCA
RAD64875	IntLG2	99.73	0	<lmxll>	C/T	C	AATTCTAAAAACCTGGTACTGTGCAATTTAAACAAAATTTTTTCAAACACGCTTCCAGAATCCGACCTTCAATG
RAD257770	IntLG2	99.73	0	<lmxll>	AA/TT	AA	AATTCAGTACATTAATATTAGTTTTATATTTATGATTAATCTTAAAATATACAAACACCCATTACAGGCCTACA
RAD16219	IntLG2	99.73	0	<lmxll>	A/G	A	AATTCTTTTCCCAAAGCTTTTCTCTCCTTAAAGCATTTTTGGTCTGACAGCGAGTGAAGAAACGTGGCTGATTC
RAD53685	IntLG2	99.73	0	<lmxll>	C/T	C	AATTCACAACATCTCACAACATCTCTGCTCCTTCCTTCGCTCTTTCTGTAACATCCCTATGCATTCCCATGGCA
RAD180587	IntLG2	99.73	0	<lmxll>	C/T	T	AATTCACTTCTTTAGCACTTCTTCAGCTTTTTGTAGGTTCCAACTCAATTAATACTTTGAATACCCAGCATGAC
RAD245274	IntLG2	99.73	0	<nnxnp>	G	A/G	AATTCCTCTACGCAGTTAGCTGTTTGGCTCCAAGATCGACTTCTCAAAGTATTTTATTTGAAGTATTTAAGTAT
RAD15314	IntLG2	99.73	0	<lmxll>	GCC/TTT	TTT	AATTCTCCAGTGTTTTTTTTTTTCCAGCTAATCTCTAATCATCACATCTCTACTACTGTGATCATGTGATTACT
RAD109524	IntLG2	99.73	0	<lmxll>	C/T	T	AATTCTAATTCTAAAGCTAAATGGATGTAAGTAATACAGCCAGCAGGAGATAATTCAGGTGTAAATCTCCAACA
RAD237372	IntLG2	99.73	0	<nnxnp>	T	A/T	AATTCTCCTTGTGTACTGGACCAATATAAAAAAAACCTGCACACTTCTCACTATAGTCTTTATGTTATGCACTT
RAD263113	IntLG2	99.73	0.5	<lmxll>	CC/TT	CC	AATTCTTAACTAGTACATTTTAGTCAAGTAGGTGTGGCCTCTGCTCAACTCACTCCCAGTGCAGAAAGTACAGC
RAD140760	IntLG2	100.23	0	<lmxll>	G/T	T	AATTCAGTTTTCACTTTGTCATTATTGGGTACTGAGTGTAAATTAATGAGAATTAAAAAAAAAAAAATTATTGT
RAD54327	IntLG2	100.23	0	<lmxll>	G/T	T	AATTCCACACCCAGTAGGATTAAGAAAGTGCTACATAACAATGGTGCTCACACAAAATATTGACACTTTATACA
RAD192246	IntLG2	100.23	0	<hkxhk>	G/T	G/T	AATTCAGCATGCATGGTTGAAGTCATAATCAACCAAACATGTCTTAGTGTAAGAAAAAAAACAAGACTAATAAT
RAD258911	IntLG2	100.23	0.51	<lmxll>	CT/TG	CT	AATTCTGCTGAGGCCACATGATTGTCCTATTAGATACAGTACACTATATTTCCAAAGGTATTGGGTCTCCTGAC
RAD59842	IntLG2	100.74	0	<lmxll>	AC/TT	AC	AATTCTTACGCAGAAAACAGCAGTAACAAAGTAAATATAATTTACTGTACCTATGTAGCTTTTTTACGTATAAA
RAD107887	IntLG2	100.74	0	<lmxll>	A/C	C	AATTCCATGCCAAGGGGGATTAAGGCAGTGCTAGATAACAAATAGTGGTCACATAAAATACTGACACTTTGGAG
RAD74588	IntLG2	100.74	0	<lmxll>	C/T	C	AATTCTTTTTTAAAACAGAGGACATTTTAAGTTTGGTTTCCAGAGCAATTTTAATCGCATTGTCACAAATTCAG
RAD133171	IntLG2	100.74	0	<lmxll>	AA/GG	GG	AATTCATAAACCAGCCCTGGTTCCACTCCAGTGCTTAGTAAATGTATCCTCGTATCTTCAAACGAGTGCTGTAA
RAD251198	IntLG2	100.74	0	<lmxll>	C/G	C	AATTCATATATTAATATGATGTTCGGTTACCAGTGTGACACTAAAACAGGTTGTAATAATGACTACGTTTTTTA
RAD237968	IntLG2	100.74	1.02	<lmxll>	A/G	G	AATTCCACCATTGGGCTTGAAATTGCAGCAAAAGAGCTTGTCATTTCATGTAACATTTTTGATAACAAAAAATC
RAD17668	IntLG2	101.76	0	<lmxll>	C/T	C	AATTCATTATATAGACACATATAGATGAATGCTTGGATGAATGGATTAATAAATGGGAAATAAAATGGATGAAA
RAD103056	IntLG2	101.76	0	<lmxll>	A/T	T	AATTCAAACACAGAATCAAGTTCTTTTTTTAATATAATATTATTTCTTTAGTGAGAAAATAGAGCCTGAACCGT
RAD125373	IntLG2	101.76	0	<lmxll>	AA/GG	AA	AATTCTGGAATAATGGACTAAAGATGAAAATGAATCTATATCTATACCGGATCAGTGTCCTTTCCAGTGAAATG
RAD95867	IntLG2	101.76	0	<lmxll>	A/T	A	AATTCCCAGCTACTGACCTCAGCTTTGTGTGCAGCACTGCGGGAGTAACCAGACGCCAGCCAAGATCGAGACTG
RAD133314	IntLG2	101.76	0	<lmxll>	A/G	G	AATTCACTACTCACCCATGAAATCTTATATAATAGCTAGCAATATTTTCTGGCTTTGGTTCTGGAATTTTATTT
RAD134786	IntLG2	101.76	0	<lmxll>	G/T	T	AATTCTAGTCCTCCTTCAGGTCCCGTCCAGAATCTCTCAGGGAAAAGCAGAGATGTTATACTTTGTATTGAATA
RAD46398	IntLG2	101.76	0.5	<lmxll>	GT/TC	GT	AATTCTGGGTTCTGATTGGTCACAAGGTGTAAATTGTTTTCCTCTGACAGTACAATATGTTACAAATCACAGGT
RAD159476	IntLG2	102.26	0.51	<lmxll>	A/G	G	AATTCTTACAGGAGCTTTTTCAGCTAACACGTAACACTCAAACGTTTCTTCCAGTTGAAAACCACGAATCATCA
RAD154097	IntLG2	102.77	0	<lmxll>	C/T	T	AATTCTCCTCCACCTGTCTTTCGACAACGGAAGGCCTGCCAAACACCAGCGAGTCTAAATATAGGGCGTGTGGC
RAD252218	IntLG2	102.77	0.51	<lmxll>	CG/TA	CG	AATTCTCCCGAGACGCTGCTGAATTAAGACGGGATTCGGCGCTAAGCTGTGTGTTATTGAGTACGCCTCATTTT
RAD167043	IntLG2	103.28	0	<lmxll>	G/T	T	AATTCTGAGCCTATTGACTTCTACGTTGCACGTCTTCATGTTGTAGTTTGGAAAATTTTGAGTTTTGTGTAGCA
RAD107146	IntLG2	103.28	0	<lmxll>	GT/TC	GT	AATTCAATTTGTGATATAAAAAGCATCGTTCTTTTACTTTCTTTCTGGCTTATAGCTTCCACAGTCTACAGCAC
RAD204583	IntLG2	103.28	0	<lmxll>	C/T	C	AATTCCCACATCTCTGGGATCTTTGGGAATTTGTTTTCAGAGTTCTCTGAGATAGACATGCACAATAAATACTA
RAD48648	IntLG2	103.28	0	<lmxll>	C/T	C	AATTCTTCCTCCACATATTCCAGTGAGGTTAGAAAACTGACCTTCCGAGCAGTGACCCAGAGCCCTGAGATACC
RAD117818	IntLG2	103.28	1.02	<lmxll>	C/T	C	AATTCATTATTGTTGTTAACTCCAAGACAATAGCAGAATAAATAAACGTCATGCATTTTATTTCATTGTAATTA
RAD119404	IntLG2	104.3	0	<lmxll>	G/T	G	AATTCACTTCCATGTTTAATGTAGTGCAGGTTCTCTGTTCTTGCATGCCTGGACCTAGCCTTGTGTTTTAGCAC
RAD230378	IntLG2	104.3	0	<lmxll>	C/T	T	AATTCACTAAAGAAGAGATATTCACAAATCAAGTGTCTTATTTGACAGATGGATTCATGTTCGACCCTCAGGAA
RAD152825	IntLG2	104.3	0	<lmxll>	C/T	T	AATTCAGCCATTTTGCATTAGCCCTTGATTATTACCAAACTAGTGATGGTAGAAAAGTTGACATTTAACATTGT
RAD261989	IntLG2	104.3	0	<lmxll>	A/G	G	AATTCATTACAATTGTTTACCAAAGCATCCTGCATAGGTTTCAACCCTCAAGAGAAAAACAACTCATATTTCTA
RAD191744	IntLG2	104.3	0	<lmxll>	A/C	C	AATTCACATTCATATTGGTGCTCCTCATGATGTTTTAATATGGACTATATTAGTTCTTGTTTCATGCTGTCAGG
RAD134785	IntLG2	104.3	0	<lmxll>	AC/GA	AC	AATTCTTACAACTGTTATTAAAAATGAATAGTAATTATATTGGTCAAAGATTTATTTTATTTTATCTTATTAAA
RAD154773	IntLG2	104.3	0	<hkxhk>	A/T	A/T	AATTCTGATGCAATTGTGTGGCTCCAACTTTGTGGAAACATATTGGGGAAGATAGTTTTGTTCATATATTGTAG
RAD244457	IntLG2	104.3	0	<lmxll>	G/T	G	AATTCTAACGGTTCTTCTACTTTGTGACATGAGACTGTAATTGTTAACTGTGTTATTTGTTTATCCCTTTTTGA
RAD160430	IntLG2	104.3	0	<lmxll>	A/C	A	AATTCAAAAGTTAAATTTATATTACATTTGTAATCTTGCATATCAGTGTAGATCGTACGCCAATGACGTCATGA
RAD5103	IntLG2	104.3	0	<lmxll>	C/T	T	AATTCTAAATGCAGAGCTTCCTGCCCTTACTTTTGTCTGGGTCTTTGTTCTTTACCCACTTTCTGTACAGTTAG
RAD115569	IntLG2	104.3	0	<lmxll>	C/T	C	AATTCTGCTGTTTACCAACAAATCTTGTAGGAGAATGTCCTGCCATCTGTTCGTGACCTCAAGCTGAAGCGAAC
RAD90866	IntLG2	104.3	0	<lmxll>	G/T	G	AATTCTACAAACTTGGAAAGTGCTAATTTAATTTATTTGTTTCAGGAAGAGGTAGGTCTTCAGTCGTCACTTGA
RAD160139	IntLG2	104.3	0	<lmxll>	A/G	G	AATTCAAGTCGCATCACCTCACCACAAATATCATCTCTGCTTCAATTTGTCATTCTAAGCAAGGCAATTATGGC
RAD254772	IntLG2	104.3	0	<lmxll>	C/T	C	AATTCCACTCAGATACTGAGTATACGTCAGTAGTAGTATTTTATAATCAATGCGAGATTTGATTGGGAGCAGTG
RAD78643	IntLG2	104.3	0	<lmxll>	A/C	C	AATTCTCAGCGTTTTAGCCTAATAGAGTTACTAGAAAAATCACTGTGGATTAGCTGAAAAAGGTTTTGATATTT
RAD44896	IntLG2	104.3	0	<nnxnp>	C	C/T	AATTCAGTAGCATAAATTTTCCCTTCACTTCAACTAGGAGACACAAACCTGTTCCAGCATGACATTGTTTACAA
RAD138977	IntLG2	104.3	0	<lmxll>	AT/GG	AT	AATTCAAGCACATGTCACACAGGATCGTACACTGATCGGAGCAGTATGAGTGGTAAAGTGATTAAACACTGATT
RAD9330	IntLG2	104.3	0	<lmxll>	A/C	A	AATTCTAGTTCATTCCAAAGGTGTTCAATAGGGTTGGAGCTCTACAGCAGGAGATCATGCACTGCAACCCATCT
RAD72295	IntLG2	104.3	0	<hkxhk>	G/T	G/T	AATTCTGGTTTAAGTAATAAACAGAAAAAACACACAACGAGGAAATGTAACATGCAGATACTGTCAACGGGGGG
RAD19733	IntLG2	104.3	1.91	<lmxll>	A/T	T	AATTCTAGTAGTTCCTAGAATAGCAAAGTCCACTAAAGGCTGTAGATCATTCTCACATTCAGCTCCTAAACTTT
RAD250514	IntLG2	106.21	0.2	<hkxhk>	A/G	A/G	AATTCATGGATGGACTGATAGATGGATGAATGATTAGTTTAAAGAAAGGAAGTTTGTATGGATGGATGGACGGA
RAD91727	IntLG2	106.41	0.2	<nnxnp>	T	C/T	AATTCTAGTGAAACATGATGTAAGAGTTCACCACACTTACTGTATATAAATGGTAAATAAATAAATAATGAATA
RAD116557	IntLG2	106.61	0.19	<nnxnp>	G	A/G	AATTCAGCTGGATAGCCGAGCTGGAGCAGAGGAAATCTTGTATCCTGATTTGGGTCCAGAAAAACAAAGGCTTC
RAD134318	IntLG2	106.8	0	<lmxll>	C/T	C	AATTCTTGTTATCTATCTAAACATTTGTACAAATTAGAGGTCGACCGATTCATCAGTTTTGCTTGAACTATCAA
RAD28227	IntLG2	106.8	0.51	<hkxhk>	C/T	C/T	AATTCTGCTTGAACAGCTAGACAGAGAGATAAGCTTCTCCAAACATTCTGCTATTTGAATGGATTTATTGCTTT
RAD37868	IntLG2	107.31	0	<lmxll>	AG/GC	AG	AATTCCCTTCCACCCCTCCATAATGACATCACGGAGCTGCTGGATGTTAGACGAATGGTTCAGGTCTGGAGACA
RAD24882	IntLG2	107.31	0	<hkxhk>	AT/CC	AT/CC	AATTCTATTATAAAGAGGTTTTTGTTTGGACCCTCGAGTTGTTTCAGGTTTCATCATGATGGTGTAGAACAGAT
RAD151992	IntLG2	107.31	0.5	<lmxll>	C/T	C	AATTCACCTGAGCTGCTGCTGAAATGTGAGGGGTGCACTTACTTTTGTGAGATACTGTTTATATAGCAGGAGAG
RAD241273	IntLG2	107.81	1.01	<lmxll>	A/T	T	AATTCTGAAATTCTGTAAAGCTGCTTTGAGATTCATTGGGAAAAGCGCATGTTTGAGGAAGAAGTTTGTGGAAG
RAD45608	IntLG2	108.82	0	<lmxll>	A/G	G	AATTCTGTGTGAACTATGTGCATTTTTTCCTGATGAGCAGCCTGGGGTGACTATGTATGTATATATATACATAT
RAD267252	IntLG2	108.82	0.51	<lmxll>	A/G	G	AATTCAAAGCCTTGTTTAAGTTGCACAATATGCATCATTTGTAAAGACTAAAGTCTGTTGTACATTGTGTTTGG
RAD210663	IntLG2	109.33	0	<lmxll>	C/G	C	AATTCTGAATTGTAATTGGTCAGAAAGTGTTAATTAATTCACTGGGGGCGTGTCCACACTAATAGGTTTTCATT
RAD130520	IntLG2	109.33	0	<lmxll>	A/G	G	AATTCTTCATGATCTACGCCTTTAACACTAACACCTGTTACCATCAAAAACCTTCATGTTAAGCATAGCTAACT
RAD155684	IntLG2	109.33	0	<lmxll>	C/T	T	AATTCATACACAGATTTTCTTCAAACACTCTGTATTATTGCACATTTAGCTGTTCACACATTCGAATAGTGATG
RAD73605	IntLG2	109.33	0	<hkxhk>	C/T	C/T	AATTCTAACGCATGGCCCTTTTCACAAACACGCATTTAAAGTGCAAAAATAAACAAATAAATAAGACCAGACGT
RAD132656	IntLG2	109.33	0	<lmxll>	A/T	T	AATTCTTCTCACAACTGAAATGTATAAGCTAGTTTCCCCGCACATAAGTAGCCAAATAACCGTTTAAGCTAAAG
RAD48425	IntLG2	109.33	2.53	<lmxll>	C/T	C	AATTCTAATGTATAAGTACAGTGCCTGTAAATTTGTCCCTTTTGATTGAGCCAGTGGCGACTGTGACAAGGAAA
RAD134806	IntLG2	111.86	0	<lmxll>	C/G	G	AATTCTGTCAGCTTCGGACCGGAGGAGTGAAGCGGAGAAGTACAGGAAGGCGGGATGGGAGGCGTATCTCAGCA
RAD153844	IntLG2	111.86	0	<lmxll>	C/T	T	AATTCTACATGCCGTATTAAGTGTAGAAGCCCTTCTCCTTCCTCCCATTTAAAGCAGCAGCCATTTCCTTTTCC
RAD259758	IntLG2	111.86	0	<lmxll>	G/T	G	AATTCCATCAAGAATAAGATTAGAAGAAAGACAAAAACAAAGAAAAGGTTTGGTCCATTTTAAGTCGTCACTTA
RAD24334	IntLG2	111.86	0.16	<hkxhk>	A/G	A/G	AATTCCTCCAACTCCTGTTTGATTCCCATCTGCCGCTTCCAGCTTCCGTCAGATAAAAGAACAATATGTTCGGC
RAD235307	IntLG2	112.02	0.15	<lmxll>	AA/TG	TG	AATTCATTTATTTTATAGGAACAGAAATGAGTTTATTAGAGGGACAGCACATGTAGGACGTTTTGGAGACAAGG
RAD32328	IntLG2	112.17	0.16	<lmxll>	A/T	A	AATTCACTTTTCTTTCTTATTTGTGTAAATATTAGTAATATAATAAACTGGATTAGGTTTTGGAGACACTACTA
RAD104801	IntLG2	112.33	0	<hkxhk>	A/T	A/T	AATTCCTATCCCACAATGCCCATGGTGTTGTGGCTCTCACACATCATTCTGCACATGATTCTGTAGATTTCTGT
RAD61182	IntLG2	112.33	0	<lmxll>	C/G	C	AATTCATCGGAAAACTATTGGATGATAAGGTGCAAAAAAACACCATTAGAACATTTCCCAAACAGAAGGCATGG
RAD250323	IntLG2	112.33	0	<lmxll>	A/G	A	AATTCTTACCACTCACTGGACGAAACATCTGCCAATTAAGATATACAGGAAGTACAGCAGGGGAAAGCCTCAGG
RAD133610	IntLG2	112.33	0	<lmxll>	C/T	C	AATTCTGGATGTATGAACAAAACAAACACATGGATGTCATCAACAGGTTCAGGAGCTCACACTTGTTACTTCCT
RAD120408	IntLG2	112.33	0	<lmxll>	A/G	A	AATTCCCAGTCTCTGCATCCGTGTGTGTTCAGTTTGTGTACAGGCACAAATCCTTCATAACCCTGCCACCTGAA
RAD60091	IntLG2	112.33	0	<hkxhk>	A/G	A/G	AATTCTAGTTCCTGTTTTAAAGGTGGGAGATGAGGATGTGAAGCTGAATGTTCTGACCCTCTGGGTGATAGTCC
RAD245580	IntLG2	112.33	0	<lmxll>	A/T	A	AATTCTCTCAGTAAATTAAAGGGTCTGCACTTAATCATCAAATATATTAAAAGCAATGACTGTCTGTTACAGTA
RAD82019	IntLG2	112.33	0	<hkxhk>	C/T	C/T	AATTCTCGGATTAGTTGTTGTGTGAGTGTGAGTGTGTGTGTATGTGTGTGTGTGAGAGTTACCTTGATCTCTCG
RAD248049	IntLG2	112.33	0	<lmxll>	AG/GA	GA	AATTCACGGACAAAAAAAAAAGAAAAAGAAAAAAAAAAGGATATGATCGGATTAACGCCATGGTCCCGGCGCGA
RAD15354	IntLG2	112.33	0	<lmxll>	A/C	C	AATTCAGGGAAAGAAAGATGTTCCGAGAAAAATAAGCCACAAATAAGTTGTTAGTTTGACCCCAAGGAGGAACA
RAD239092	IntLG2	112.33	0	<lmxll>	A/G	G	AATTCTTTAGGAACCATTTTACTAAAATGATTAGCTTTAATATTGTTCAGTACACGACAAACAAAAACTTTGTA
RAD95778	IntLG2	112.33	0.25	<nnxnp>	C	A/C	AATTCCAGAACACTGTGGACTGCTAGGCTAAAGCTAAACCTGCAATAACCATCTTTTCCAAGCATCTTTCTTGC
RAD244085	IntLG2	112.58	0.25	<lmxll>	C/T	T	AATTCTGGACAAATCTGCCACAGAGACGTTTTACATGAAACACGTCATTTGTTATTGCATTAAACGAAATATTT
RAD60553	IntLG2	112.83	0	<nnxnp>	GA	AT/GA	AATTCTTCTGTCAAATTGTTGTGACTGGTCTGTAACTGGTCTATCTGTGTAGTCATGTTGTTATACCCGATCTG
RAD101644	IntLG2	112.83	0	<lmxll>	A/G	A	AATTCTCCTTAGAACATCCTGTAGAATTTTATGCAAATGATCAGTGTTGATCTGTAATAAGTATTTGGAAAGTA
RAD185147	IntLG2	112.83	0	<lmxll>	G/T	T	AATTCTGGATTCTGAGTGGCTAAAATTGGTTTGACAATGTTCAGCTCCAAATGACAAGTTAACATGCATTTCTA
RAD270808	IntLG2	112.83	0	<lmxll>	C/T	C	AATTCATCCAATACTCTACTTCTACTTTTATCTCCACATCTCTGAATCCAAAGTTCTGCTTGAGAGTGTAATTG
RAD181787	IntLG2	112.83	0	<lmxll>	C/T	C	AATTCTGTTTGTTTCTAAAAGAAGAAAAAAGACTAGATACCATTTTTTTGGTTACATTTTTCACATCACAAATG
RAD252853	IntLG2	112.83	0	<lmxll>	CC/TA	CC	AATTCCTCGATTGGCATAATACTTGAAGGTCAAGTGGTATTGGACAAGCTGCCGGACCTCACACAAGCAATGTG
RAD185519	IntLG2	112.83	0	<lmxll>	A/T	A	AATTCATACTTCTGGCTGTAAGTTTTTACTATTACTTGCCCAGAGAGTTTGGACACTTAATTGTTCTCATTGTT
RAD83657	IntLG2	112.83	0	<lmxll>	A/T	T	AATTCTTTATTATTATTGACATGTATAAAGTTGAAACTGATGTGAAGCTGCTTTGGGACTGTTAAAGGTGCTTT
RAD26654	IntLG2	112.83	0	<lmxll>	C/T	C	AATTCATAAACATGACTAATACTAATCATGTACTGAAGACCTGTGATCTGTTTTCTGAACAGTGGGCGAGTCCC
RAD128680	IntLG2	112.83	0	<lmxll>	A/G	A	AATTCTGACTCCCACACACTAAATTATTCCTGTACCTTTAAGAAAGTTCTCCTAATATCAACTCATTATGTGTA
RAD246512	IntLG2	112.83	0	<lmxll>	A/C	A	AATTCTACTTAGCACCCAGGAAGCAACATTTCAGAGAGATTGCATGATGTTTTCAGGCAAAATAAAAGTCTTCT
RAD253809	IntLG2	112.83	0	<lmxll>	AC/CT	CT	AATTCAAGTACAGTCATACAAATGCCAAACAGCAGCAAAACTCAGAAACATGGAACAGTGGAAGGTCTGATGAT
RAD236833	IntLG2	112.83	0	<lmxll>	A/T	T	AATTCCACACACTGTAGAACCCAAGAGTCAATCATCAGGCTTTATTTGCTTAATTATTAGAGGACGGGATTGTA
RAD165758	IntLG2	112.83	0	<lmxll>	C/T	T	AATTCTATAAACATTCACGTTTAGAGAACATTCATGTGTTTAAAAGTTTACATTTAACAAAGGAAAATGTACGT
RAD248380	IntLG2	112.83	0	<lmxll>	C/T	C	AATTCACCACATCATCCTGGCCTGGAAAAGAGGAGCACTGACTCCAATGCCAGGCCCCGAAACAGGAAAGAGAG
RAD5946	IntLG2	112.83	0	<lmxll>	A/T	T	AATTCTAAAACTTGGATCTTTTGAAACACGTGCATCCTGACAGACAAAATCAGTAAAAAAGGAAAATAGAGGTA
RAD69512	IntLG2	112.83	0	<lmxll>	A/G	A	AATTCATACAGTTGTGTTAACGACGTTGAGACAGAAACACACACACACACACACACACACACACACACACACAC
RAD114949	IntLG2	112.83	0	<lmxll>	C/T	C	AATTCTCCAGTTTCAGCATTCTTAAAGTGAAGCTGGAACTTTTCCTGTCATCTTCAGGACAGAGGAGTTTCTAA
RAD164572	IntLG2	112.83	0	<lmxll>	A/G	G	AATTCAATACACTTTGGAATAAAACTAACAGAATAAAATGTGGAGAAACTGAATATTTTCCAGGTGTTTATTTG
RAD101710	IntLG2	112.83	0	<hkxhk>	G/T	G/T	AATTCAATGTTTTTTAAATATATGTTTTACTCGTATCACATCTGTTTCGATAATAAAGTTTGGCTTTCAAACTC
RAD49047	IntLG2	112.83	0	<lmxll>	A/G	A	AATTCAACTCGGTCATAGTCAGTGCCGTTTATATTTCACCTCAAGTGGACACGGACACTGCAATATGGGATTCA
RAD83299	IntLG2	112.83	0	<lmxll>	CT/GG	CT	AATTCACACTTTGTTTACAGGCACTTCTATGTCTACGATGGCCTCATGTCCTTTCCAACAGAAGCCGAAGCAAT
RAD67635	IntLG2	112.83	0	<nnxnp>	G	A/G	AATTCCCGGGCCCAAAGGTTCTACTGGAGATCCGGGAAGAACAGGCGAACCAGGCCTCCCAGGCGCAAGGGTAA
RAD40442	IntLG2	112.83	0	<lmxll>	G/T	T	AATTCTATTATTTTAATTAAGAACATTTTGAACATAGATGTGATCCTCTGAAGCTCCACTATCTTCCAACCATC
RAD179035	IntLG2	112.83	0	<lmxll>	C/G	C	AATTCCACAGTCGAATGGAATCGAGGAATTTACATAGAATAGAAGATCAGTATTTGTCCGAGGACAGTTCCTGG
RAD230481	IntLG2	112.83	0	<lmxll>	A/G	A	AATTCATTTCACTTTCTGGATGCTTACTCTACCTGATCTGCACCACTCTACCTGATCTCACACCATCAGCACCA
RAD10694	IntLG2	112.83	0	<lmxll>	CG/TA	CG	AATTCCAACCTTCTTCCTCCCTGCTCGGCTGATCACATCGTTCTTCCTCCCTGCCCTGCTAAAGACATCGTTCT
RAD123506	IntLG2	112.83	0	<nnxnp>	G	G/T	AATTCTCCTTTTAGTACAAAGATAAAAGAACAGCGAGCATTCTGTGCACTGCGGTTAATTGCATTTTACAAACA
RAD262902	IntLG2	112.83	0	<lmxll>	G/T	T	AATTCTAGGGTTATATTTATATTGAGTTTGTAATCTGGGGTACAGTGTAGATTTATTAATTACTAGAGACTCAA
RAD237784	IntLG2	112.83	0	<lmxll>	C/T	T	AATTCTGGACTTTCTCACCAACTGAGAAAGTTTGAGATCTGGAGATCTCAAACTGTCAGGTTGGGCATCCAGGT
RAD216384	IntLG2	112.83	0	<nnxnp>	G	A/G	AATTCCAGGACCCCGATACAAAATAGGCGACACCAGATATATAATGCGTTGCATAGGATATACAGTAAAGAGCA
RAD160168	IntLG2	112.83	0	<lmxll>	C/T	T	AATTCCTCAGACGTCAGTAAAAGCTGAGTGAGATCACGTCGCTCTTTTCTCTCTAAAATCATTGATCATTGTGA
RAD40173	IntLG2	112.83	0	<lmxll>	C/T	C	AATTCATACATGTTCCTCAGAGGTTCTCCACATAAATAGAAGTTTGAGCAGTAAAATAACCATCATTAAATCTA
RAD236748	IntLG2	112.83	0.5	<lmxll>	C/T	C	AATTCAAAATGTTCCTTATATCGCACCATGTTCACACCTGGTATTAACACCGATCCCGAATGATCTGATTTCCT
RAD121016	IntLG2	113.33	0	<lmxll>	C/T	C	AATTCCTCATCATGGTCTCACAGGTAGACTGATATCTAAGTCTATTAGATCTTGTAGATTAAGGGTGCCAAACT
RAD38840	IntLG2	113.33	0	<nnxnp>	G	C/G	AATTCCAGAGGAAGACAGATGAACTCCAGAGAATGAATGGTGAACTACAGAGGAAGACAGAGGAATTTCAGAAG
RAD238272	IntLG2	113.33	0	<hkxhk>	A/T	A/T	AATTCCCAGAATTACTGTGTTGAAAGCCGAACTAAAGTCAACAAACAGAATCCGGGCATATGATACTTCACACT
RAD175106	IntLG2	113.33	0	<lmxll>	G/T	T	AATTCTATTGTTCACTCGGCCAGACTCTATTTCCTGTCTTTCTATTTCTTTCTTTATGTAAACTCAGCTGCACA
RAD256597	IntLG2	113.33	0	<lmxll>	C/T	C	AATTCCCATATACAATTTACTAATTTCCTGCATCTAATTTTTTTTTACTTTTCTATGTCCCAGTACACAATTTC
RAD122504	IntLG2	113.33	0.5	<lmxll>	A/T	T	AATTCAGAGCGTGATTCTGATTAATCTTTCTCTCTTCCTGTTAGACTCTCTCACACACACACACACACACACAC
RAD126758	IntLG2	113.83	0	<lmxll>	C/T	C	AATTCCTCGGATCCTGACAATTGCTGGTTGGCTGGACAGTAATGATGGTGGTTACATTGCATTGTATGAGGTTT
RAD252289	IntLG2	113.83	0	<lmxll>	A/G	G	AATTCACTTTGGTTCACATACGTTCTTTGCGCCTGACAGTAACATAGACATGAGGGATCTCTGGGATAAGAGAC
RAD189688	IntLG2	113.83	0	<nnxnp>	G	C/G	AATTCCATGCCCAGGAGGATTGAGGCAGTGTTAGATAACGATGTTGCTCACACTAAATATTCACACTTTGGACA
RAD110511	IntLG2	113.83	0	<nnxnp>	G	A/G	AATTCCGGAATTTGTTTGGTCAGGTCAGGTCAGGTGTACAGCAGCAGGTGTATATTATCACTATCACTATCGTT
RAD103097	IntLG2	113.83	0	<lmxll>	CC/TT	TT	AATTCATTCACTTCTAGATCCTTCACTCCTTTTTGGTCTTCGGAGTTTTCTTGAAGCACCTCCTGCAACAGAAC
RAD108762	IntLG2	113.83	0	<lmxll>	AAT/TTA	AAT	AATTCAGTAGAGCTACATCAATCAATCAAACAATCAATCAATCAATCAATCAAACAATCAATCAAACAAACAAT
RAD23048	IntLG2	113.83	0	<lmxll>	C/T	C	AATTCAGCTCCTTGACACAATCCTGAAAGTCCTGAAAGTCAGAGCGAACGCTTTTGTTCTCTTTCGTCACATTT
RAD159946	IntLG2	113.83	0	<lmxll>	CT/TC	TC	AATTCAGAGCTTGTAAACTGTCTGTATAACATTGACGCTTTCTCCAGCCATGTTCTCATAATGATGCTAGTAAA
RAD243578	IntLG2	113.83	0.5	<lmxll>	C/G	C	AATTCAAGTTTTTAAAGATGAAGGAGAGATATAGGAAATGGATGAGGAAAGTAAGCAGAGAAACTCTGTCTGTG
RAD197530	IntLG2	114.33	0	<lmxll>	AC/TG	TG	AATTCTTACCAATCAACCGTGTCCTCAAAAAAATCTCTATTAACAGTTATAGTCTATAAGGTTTGTGGTGAGTC
RAD7281	IntLG2	114.33	0	<lmxll>	A/G	A	AATTCTGGACTCTGATTAGTCAGAAGATGTTTATTTTTCTGTAATAGCGGCTCTGATACTGGCGAAGATTTACG
RAD25606	IntLG2	114.33	0	<lmxll>	A/T	A	AATTCAGAGCAGGCAGAGTGACAAGAAATAATCCCAGGGACTTTAGGAAGCCAGCGCCGTGTGCCGGGAAGATC
RAD100842	IntLG2	114.33	0	<lmxll>	A/G	G	AATTCCACTATAGTGCGAAAGGGAATTTATTATAGTGAGTATATTGTTTGTACCCTACGCATATCTATTATATT
RAD198433	IntLG2	114.33	0	<lmxll>	C/T	C	AATTCCATTTGGTGCCAAACGTTATGCCAACATTAGTTCGTCCAGATGTTGCTCACAAGTTGATGCAATTTAGA
RAD112265	IntLG2	114.33	0	<lmxll>	AA/TT	AA	AATTCCTTGTTTTTTTTTTTAAGTTTGCCATTTAAAGTTTTAGTTAAATACTACAATCTTTAAGTGTCAACATT
RAD14731	IntLG2	114.33	0	<lmxll>	C/T	T	AATTCCTTCGTTGCTCCATGATCTAAACAGCACAGTAAAAATGCAGGAAATCTTCATTTAAAAAACAGAAAAAC
RAD125420	IntLG2	114.33	0	<lmxll>	A/T	T	AATTCTGGGAAAGCTCTCGCTCTGAGTTTTCTGACATCTCAGGACAGATGATTTTTAGCAAATTCTCAGAAACG
RAD102150	IntLG2	114.33	0	<lmxll>	CTG/TAA	TAA	AATTCTACCACTGAACCACCAATGCTTGATGTGATGTTTACTTCACTGCAGGCAGTTTGGGTGGAGTTTACATC
RAD40711	IntLG2	114.33	0	<lmxll>	A/G	G	AATTCTTTTTCATCCCTCTATAAAGACCTGCATCTCACTGGTATACAACTGGTGCATGGTATCAGGAACTAAAC
RAD145827	IntLG2	114.33	0	<lmxll>	A/G	A	AATTCACATGCTCTACAAAATAGCTACGTTCCTCACTCCCAAACTGCGTCAGTTAAAGATGATTGAAGAGAACA
RAD39345	IntLG2	114.33	0	<lmxll>	CTC/TCA	CTC	AATTCTCACTCGAGTCTGACCTCTATTTTTATAACGCAAACTCTGCCCCTTCCCAGGATGTGCAATTGACCGGG
RAD26646	IntLG2	114.33	0	<lmxll>	A/T	A	AATTCATCATCATCATCATCATCATCAAATCTTTACATTATTTAAAATCGTATGAAATATTGTGATTATTTTTA
RAD250843	IntLG2	114.33	0	<lmxll>	A/T	A	AATTCTGGAAGTTTCTGAACGATCATTGGGCAGAGCTAAGAGATTTTGTTGGCATGCCATTGATACCCCTGGAA
RAD150689	IntLG2	114.33	0	<lmxll>	AT/GA	AT	AATTCATCTGTCTTCCTCTGAAATTTATCTGCCAAATTGTTGTATCTGGTCTGTAACTGGTCTATCTGTGTAGT
RAD255758	IntLG2	114.33	0	<lmxll>	C/G	C	AATTCTGATGAGAAGGTTGTGAGATAAAATCCCAGGACCACCAAGCTGCCACTGATGGGCTCTCGAGCAAGGCC
RAD124000	IntLG2	114.33	0	<nnxnp>	C	C/T	AATTCCTGGAACTAAGTCACCTTACCATGACCAGGTCATCTCCCCAGGTGGGAAATAGAGAGCTTAAGGATGGG
RAD156225	IntLG2	114.33	0	<lmxll>	A/C	C	AATTCAACTAAGATAAGTCTGATCCAGAAAGGAATATAAAGAAAAACCGATGGCCGCTTTCAACATTACTTTAC
RAD241179	IntLG2	114.33	1	<lmxll>	C/G	C	AATTCCCGCCAGAACCGCGCAACGCCTTGTAAGTGAGTAATGACTCATCGACCATGCGGCAGGAAGACCTTGAC
RAD41378	IntLG2	115.33	0	<lmxll>	C/T	C	AATTCCAAAAAAGCCTGAGTTATTTCCTTTCTTGAACTCCGGCCCGGAACCAAGTATACGTGATGTGGAGAAAC
RAD239919	IntLG2	115.33	0	<lmxll>	C/T	C	AATTCCGAGACATTTGTTTATGCTAATGCTAAACTTTAAACTATAACAAAACTGTTGAACCTCAAGGCTACGGA
RAD162382	IntLG2	115.33	0.5	<hkxhk>	A/G	A/G	AATTCCAGAATGCTGCCTGATCTCATCTCTATGAAAGGCGTTTAATGGATATGTGTTTAAACCCGTGTGATACG
RAD24887	IntLG2	115.83	0	<lmxll>	C/T	C	AATTCTCTCGCCAACCTTTTTGCCTTTCATGAAGTTTGTGGGCGTGGCCAAAAACAAAAAACCCATCTATACTT
RAD129363	IntLG2	115.83	0	<nnxnp>	A	A/G	AATTCCTTTTAAATATTCAGATTAGAACACATCGTTTTAGCCACGCAAATTACTTCCATAAAGTGATTTTAACT
RAD140500	IntLG2	115.83	0	<lmxll>	A/G	G	AATTCATGGAAGCGTTTTCTTTACTTCAGCAGGTCAGACAGATTTTATTTAGCAAGTGCTCACAAAACTCACAC
RAD8235	IntLG2	115.83	24.08	<hkxhk>	C/T	C/T	AATTCCACTTCCCAGTTAGAGTCTCCGCACCAGTTTTTACATAAGGTCTCTCAACTTTGTCATCCTGCAGAACA
RAD168663	IntLG2	139.91	0.92	<lmxll>	CT/TG	CT	AATTCAGGGAAATAGAAGGTGGACTTCCGGTGACTCTACAAGCTCCTATTCTCCATCACTGAGCACTTCCTGGA
RAD74634	IntLG2	140.83	0	<lmxll>	CG/TA	CG	AATTCTATTATTCTCGAGAGAAAGGTTTATTTACGTACCTAAAACTCCCAGTCGGTAGTTGATGGTGACGACGA
RAD23612	IntLG2	140.83	0	<lmxll>	A/T	A	AATTCATCAGTAATGACATGTAGCACACACTGAACACGTCCTGCTGAGAACATGCAGGAGAACATTAATATAAA
RAD45535	IntLG2	140.83	0	<lmxll>	C/T	C	AATTCAAAAGCAATTTCCATAATAAAGAACTGAGAGGAATTAGTTTTTATCAAACCTGATGCCCGATGATCGTT
RAD58287	IntLG2	140.83	0	<lmxll>	G/T	G	AATTCTGCTTCAAAACATTTAAATCATTGAATATTTCTGTGACTCGATCACGAACACTTGTTGCACTTGTGAGT
RAD230189	IntLG2	140.83	0	<lmxll>	C/T	C	AATTCAGTCAGAAGTGTGTTATCTGCTGTAACGCGTGTGTTTCACTTCCACGGGTAAATGGATCATCATTCAGT
RAD30472	IntLG2	140.83	0	<lmxll>	A/C	C	AATTCACTCGATAAACCTGATTCAGATGTTACTCCACTCCAGTCCGCCTGGTGGCGGTAACGCGCTTATTCACC
RAD95437	IntLG2	140.83	0	<lmxll>	CT/TC	TC	AATTCTATCGTTCAATGTGAATTTGTGACCACACCTGATTAAAAACATCACCTCAGCAGCTCCAAAAACACCAC
RAD33821	IntLG2	140.83	0	<lmxll>	A/G	A	AATTCCTGACGCAAGACCTCACCACAAACCTGAAGAAGTCTGAACCTAAACTCCAAAAACTTTCACCTGCTCTC
RAD149532	IntLG2	140.83	0	<lmxll>	C/G	C	AATTCTTAACTGTACAAAATAAAATAAAAGCTAGAAGATTGACCCTGTTCATGTTTTCTGGGTTCATGCAGATG
RAD119893	IntLG2	140.83	0	<lmxll>	CA/TG	TG	AATTCATCAGCGGGTTTCACAGTACAGATGGTTTCGACTTTTTGATCTTACGATGACAATAGCGCTACGACATT
RAD35919	IntLG2	140.83	0	<lmxll>	C/T	C	AATTCATAAGAAGAGACTAAAACTATTTGTTCTGTTTTAATGACAGCTGTTACCCATTAAACATCTCATATTCA
RAD238184	IntLG2	140.83	0	<lmxll>	C/G	G	AATTCTGCCTTTATACACTAAGTGTCTCCTGGGCGATGCCCCTGCAGCTCCTCGTGCTCCACCATGGAGAACGT
RAD132009	IntLG2	140.83	0	<lmxll>	AC/TA	AC	AATTCAGTAAAACATCCTGCAATTTGAGTATTTGTTAATGCCATAAAGGTTCTCTTGCACCTACTCAGTTTTCC
RAD106937	IntLG2	140.83	0	<lmxll>	AT/CG	AT	AATTCAGAGCAAGCAATAACAGTACATACTCAACGATGTATACACTGAGCTTCAGAGGATTGAGGCTGCACCTG
RAD60963	IntLG2	140.83	0	<lmxll>	A/G	A	AATTCTGTGAAGAAGAAACAATGTGAAGCAGGAACCCTGTGAAGGAGGAATGGTGTGAATAAGGAACGGTGTGC
RAD12429	IntLG2	140.83	0	<lmxll>	G/T	T	AATTCATTAAACAATACATTATAATTGTCTTGTGATAAATTTATTGACATCATAACTACAGAATGTGAGTGTGT
RAD183309	IntLG2	140.83	0	<lmxll>	A/C	A	AATTCAGTGACTTACTCTAAAGACTCCAGTTTATAGTTTTGGTCCTGCAGTAGATCGTTTATTAGTTTCATTCC
RAD3330	IntLG2	140.83	0	<lmxll>	A/G	A	AATTCATAACTTTAGTATATAAAAAAACAATGATGGCATGGAATAGGTTCGTGTGCAGACACAAATATAGGTGT
RAD13705	IntLG2	140.83	0	<lmxll>	AC/GA	GA	AATTCAAGGCAGTGATTTCATCGGAAGTATGTAAAAGGTGGCAGGAAATATGGTATAGTGGGACTACAGGAAGA
RAD110587	IntLG2	140.83	0	<lmxll>	A/G	G	AATTCTACAACAGAATCATGAGACATTACGTCTAGAAAACAGGATTTTAATGAAACCTTAATGAGTTCGGGAAA
RAD163137	IntLG2	140.83	0	<lmxll>	CT/TA	TA	AATTCTCCCCTACTGTACTCTTTCACACACAATACACACAACCAGCTGAACATTTCACCCAGGATGGACATCGC
RAD102632	IntLG2	140.83	0	<lmxll>	CGT/TAC	CGT	AATTCTACACAACCTGACACTGGAGACTCCTTCCAGGAACCTCCACTACACACATCCCAGTGTGTACACACACA
RAD15311	IntLG2	140.83	0	<lmxll>	C/T	T	AATTCTTTTGGATGGCGATTTGTACTGTAAACTATAAAATATGGAAAACACGATGCACGATTATTATTGATCGG
RAD113601	IntLG2	140.83	0	<nnxnp>	GC	GC/TT	AATTCTTTCCAATAACTGCATCTGATCATACAACACATTCGCACCCCACATCGTCACATATCGACGCTGTGGAT
RAD175009	IntLG2	140.83	0.8	<lmxll>	A/C	A	AATTCTGAAAGGAAAATGTTTTGAGTCTGTATTTACACAATAAAATCGCCAATTTAATTACTATTCTTATAATT
RAD265428	IntLG2	141.63	10.65	<nnxnp>	T	A/T	AATTCATATATATTATTACAAAAAAGGTCGATCAGTTGCGTGTTTTGTTTCCTTTTACATCATCGCTCAAAGCA
RAD86895	IntLG2	152.28	0	<lmxll>	A/G	A	AATTCAACGATGCACGTCATTGCGCTTTTGCACCCCCACTGATAAATAGAGGAGTGGGAGCTTAGTGGTTAAGG
RAD12914	IntLG2	152.28	0	<lmxll>	C/T	C	AATTCACAGCAAGGTGTGAGGCATGTTCTGCTTCGTGTCAGGTGCTTCCTCACCCCTGCATTGTGCATGCATTA
RAD185460	IntLG2	152.28	0	<lmxll>	C/G	C	AATTCACATCTAAGCTCCGTGTGACACCCTGCTGCCAAAATATTGAGCTTGCATCATCAGCGCGATCGTTGCCT
RAD113724	IntLG2	152.28	0	<lmxll>	AG/TA	TA	AATTCAGACTCATGTTGGATTCACTGCTAATTGGCCACGCCTGTACACTAATCCTACACACCTGAAGGCAATCA
RAD259257	IntLG2	152.28	0	<lmxll>	C/T	T	AATTCTGGCAGGAGGCATTAATACACCCTGGATAGTATAATGCACCATGAAAAACAACCATTCACACACATTTA
RAD258094	IntLG2	152.28	0	<lmxll>	G/T	G	AATTCTGTTTTCACTTTCATTATGGGATACTGAGTGTAGATGGGAAAACTAGAAGACTTTCCTAATGAACTTGG
RAD230974	IntLG2	152.28	24.19	<nnxnp>	GG	AA/GG	AATTCTTAGTCATCGTTTTTATATTTAGTGTTGATGCTGTGCACGTCACAACAGTGTTTATTCTTGAGATGGTC
RAD94553	IntLG2	176.47	0.03	<hkxhk>	G/T	G/T	AATTCTTAAATCTTATTGATCAGAAAGTATTGATGACTGAACAATTGATGCTGGTGCGAGCTTTAGTTCCATCT
RAD152378	IntLG2	176.5	0	<hkxhk>	C/T	C/T	AATTCCAGCTAGGAGACCCAAACCTAGTCCAGCATAATGGACACACAGGTATCTGCATGAAGATATGGTTTGCA
RAD95242	IntLG2	176.5	0	<lmxll>	A/C	A	AATTCCCTTAGAGTGAAGCATGAGGAGTTGGTGCACTTGGCTTGCTGGATGAGTCTTAATGGAAAAGTGTTAGT
RAD9719	IntLG2	176.5	0	<hkxhk>	A/C	A/C	AATTCTCAAGACAGAAATGTTGGACACGCTTTAGAGGTTCAAAAGAACCTAACAGAAATTTCAGTCAGGCTGTT
RAD121598	IntLG2	176.5	0	<lmxll>	A/C	A	AATTCCCGTAAATCAACATCTCAGTTTGCTAAACTAGGAAACCTTGTGTTATTTAATATATTTCACTTCCAGTT
RAD247772	IntLG2	176.5	0	<lmxll>	C/T	T	AATTCCTATCAATATGGATTTTCATTTATTTTATTTAATACAAACGAATACATACTGGTAATATACACCGATCA
RAD120410	IntLG2	176.5	0	<lmxll>	C/T	T	AATTCTTACCTTCTAACTTACAGGTGCCCCCATTTGGGGTGATATAGTATGCCAACCATTCTACACAGACAGCG
RAD17690	IntLG2	176.5	0.5	<lmxll>	A/G	G	AATTCCAAATCATTCCAAAGGTGTTCAATAGGGTTGAAGTCAGAACTCCATAGCAGACCCCTCTGGATCTTTAC
RAD101820	IntLG2	177	0	<lmxll>	C/T	T	AATTCATAGCCAGGAATATATTATGGGGGTCTGAGCTTGGATGAAATTTTCTTTTCACTTTCATGAGGAGGCTT
RAD3271	IntLG2	177	0	<hkxhk>	C/T	C/T	AATTCCATTGGTCTCTATTTGCTGTTAGAACAACCTCCACTCTGCTAGGAAGATGTTTCAATAGATTTTGGAGT
RAD46875	IntLG2	177	0.51	<hkxhk>	G/T	G/T	AATTCAAGAGTTATATTTATATTAATTTTGTAATTTGGTGTACCAGTGTAGATTTATTTATTACGTCGCTGTGG
RAD106026	IntLG2	177.51	0	<lmxll>	C/T	C	AATTCAGTCGAGCGTACACAGTTCCTGAATGTTCGAAAAATATGCGACATGTAACTTTATTCCACCGAGCGGAT
RAD125885	IntLG2	177.51	1.52	<lmxll>	A/G	G	AATTCCTAGCCGCATAAGGATGGACAAGAGAGTTTTGTGGCTGACTGTGTCAAATGCTGTTGAAAGGTCAAGGA
RAD128944	IntLG2	179.03	0	<lmxll>	A/G	G	AATTCATACGAAGTGTTTAGAAAGTAACAGCTGGAGCTGATGATGAGGTTGTGACACGTAGGCTGTAGGCTTTC
RAD97209	IntLG2	179.03	0	<lmxll>	A/G	G	AATTCAGGGATAACTTTCCTTATTTCACATATTTACTCCATTTTGTTTGTTCACACCCTTATGCAGAGCGACTT
RAD15586	IntLG2	179.03	0.5	<lmxll>	A/C	A	AATTCAACAACACAAGACTGTAGCTAAGGAACCATTGAAGAAACAGCAGTATAAAAAAAATCCATTTGCATCAA
RAD254767	IntLG2	179.53	1.01	<lmxll>	C/T	T	AATTCCACGTTATCATAGCGACTGATCAAAACAAGCTTTCACTTGATTGTACACCAGATCCTGGCGAGCTGTCC
RAD265956	IntLG2	180.54	0	<hkxhk>	C/T	C/T	AATTCAACGGTTTCAACAAGCCTTAAAAACGTTTTGGGGGTCACACAAAAAATATATCAATATCATGACTTCGG
RAD143138	IntLG2	180.54	0.51	<lmxll>	C/T	C	AATTCCAGGAGACTGCTCTCTGTCTCCCTCTAGTGGTAGACTAAGGGTGGGGCAGTCTACCTTTTACAGTAGGT
RAD103697	IntLG2	181.05	0	<lmxll>	C/T	T	AATTCTTCAGGTCAGGAGGTTAAATCCATAAACAGAGCCTAAAAGACAGGCAGGCAGTGAAAGTGTAAGAAGAC
RAD132820	IntLG2	181.05	0	<lmxll>	G/T	G	AATTCCGTTAAATTGTTGCATAGAAACCCAAAGGAACATGCAGGTGTCTCTTAAAAACCATAAAAGACTAGACG
RAD8071	IntLG2	181.05	0	<lmxll>	C/T	C	AATTCTCCTGAAAATTTGCTTGCGTATGATACAGATACAGTGCAAAGTAATAGAGAGTGTGTTAGAGAAGTGAA
RAD41927	IntLG2	181.05	0	<lmxll>	C/T	C	AATTCTAACGTCTCTCCGCATCACCTGCATCCCCGCAGCTTTTAGCGTCGACACGGCACGACTGCGAGAAGCTC
RAD228738	IntLG2	181.05	0	<lmxll>	C/T	C	AATTCATATGAGCAATGTTTGAATGCTGGAGCACCGAGGATCAAGGGCCTTGCTTAAGGGCCCGAGAGTGAACC
RAD235421	IntLG2	181.05	0	<lmxll>	C/T	T	AATTCAACGAGTGCAGTAACAAAAAAAACCCCTCTATCTCTCTCTAGGTGAAGCAGTTCCAGTTGAAGAGCAGC
RAD41959	IntLG2	181.05	0	<lmxll>	A/C	A	AATTCATTCAGTATAATGAAGACGGATCTGTGAAATCGCGGAGTCTCTCCATCTCCAGAAACACTGCGTCTCAT
RAD104103	IntLG2	181.05	0	<lmxll>	C/T	C	AATTCTGAGCAGACGGTCAACTGGTCAACTTTTGAAACAACAAGGTTGTTTCAAAAAGATCTGGAATGAATCTG
RAD99652	IntLG2	181.05	0	<nnxnp>	G	A/G	AATTCCAACACTTACTGTAGATTCCAGTGTCTTAAAGCAGACTTTGCTTGTACCCTGGATGAAGGTGTGACCAG
RAD120494	IntLG2	181.05	0	<lmxll>	G/T	G	AATTCTGATGGCTCGGGTTGTGAAGTCGCTTGGCCATGTGGACAGGATCTGATTAAGCATTACTGGGTAACGGG
RAD27599	IntLG2	181.05	0.5	<lmxll>	C/T	C	AATTCTTCGACGTGCTCCGGCATGCTCACTTGTTCCAGAGTGTGTTTTTCCCAACTGAGCCATTCGCAGCTGAG
RAD112220	IntLG2	181.55	1.04	<lmxll>	G/T	G	AATTCACACACTGGCCTAAGGCTGCTGCTAAACGGCTCCCGTCGTCCAATCTCGAGCCTGCGTTCTCAGGAAGT
RAD152566	IntLG2	182.59	0.51	<lmxll>	C/T	T	AATTCTTCATCCGAATGTATTTTTTGTTCCTGACCTCCTTCTACACTATCAAAAAAAACACATAGATGGAAGCA
RAD272081	IntLG2	183.1	0.51	<lmxll>	G/T	G	AATTCCTGTTTCATTACCATCTGGCGACCATATTAGTTTGATTTATTCCTTCAATTTGTCAGCAGTTTGTCAAT
RAD204506	IntLG2	183.61	1.03	<lmxll>	A/C	A	AATTCACTTCCACAATCTATACGAGACAGTGACTGTTAAAATTCTTATAAATCATGGATTAAAACTTATTTGTA
RAD135242	IntLG2	184.64	0	<lmxll>	A/C	A	AATTCTCAAAAAAAACCCATATTCAGCCCTAAGAATGAAACAAAAGTGCTTTTCAGCCAGTTCATATTCATGTG
RAD32882	IntLG2	184.64	0	<lmxll>	A/T	A	AATTCATCTCCAATTACATTTCTAAAATTGTGTTCCCTGAAATCGTCTCGTCTCTTTAGATCTAAAATTGGAAC
RAD29740	IntLG2	184.64	0.24	<nnxnp>	C	A/C	AATTCGATAGCGAGCGCCACAAGACGACATCATCATTATCGTCATCGTCGTTGAACCCTTTTCGAGAATACTTT
RAD163146	IntLG2	184.88	0.24	<lmxll>	G/T	T	AATTCTGTGGGCAATTTGAAAACCTTGGAAACTGTTAAGTCGGAGTCCTCGCTGTTGCTTTTGTGTTTTTTTGG
RAD248597	IntLG2	185.12	0.24	<lmxll>	C/T	C	AATTCATACCACTTCAAGAAATGAAATACATCAGAACGAGCTCTCAGGAGTCGTGAAACTTCTACAGGCAGGTT
RAD106699	IntLG2	185.36	0.24	<lmxll>	ACA/CAC	ACA	AATTCTTCTCTCGATGTGAAGTTACAGTACACAGTAAAAAAAATTTATATCTATCTATCTATCTATCTATCTAT
RAD116890	IntLG2	185.6	0	<hkxhk>	G/T	G/T	AATTCACGTTTATATGCACGTAATGCTGCGTGGCCACAAGCGTTGGGACACGTGACTTTTTTGATTCTTTACCC
RAD39032	IntLG2	185.6	0	<lmxll>	C/T	C	AATTCTTGATGATGATCGAAGAATTAACCTAAGATTCAGTTAAACATCTGCGATGTCGTGTAAAGCAAAATAGA
RAD90744	IntLG2	185.6	0	<lmxll>	C/T	T	AATTCAGCAAACGACTTTGTTTCAACTGAGGAGGAGGAAAAGAGAGCGTAAGTGGTGCCATCTATTCAAACAAC
RAD13584	IntLG2	185.6	0	<lmxll>	C/T	C	AATTCTGCTTAAAACGTTTGTGACAAACGATGTTCTTGAAACCTTGAAAAATATCGATCGTTTTGTTAATGGCG
RAD160233	IntLG2	185.6	0	<hkxhk>	AT/GA	AT/GA	AATTCAGAGTCGGACACAGTGGCAACGGTACTGCGTCTTGAAGCAGGCCGTGGACAAAAAGTACCCCAAGCAGA
RAD58943	IntLG2	185.6	0.12	<nnxnp>	T	C/T	AATTCTTCGTTCCAGCTAATCAGGCTGTTAATGTTTGGTTTCGAATACATTATAGGGACACCTGAGCATAAGAT
RAD156521	IntLG2	185.72	0.11	<lmxll>	C/T	C	AATTCAATATCCCACCAAAATAAAAACCCTGACCCTAAGTTTGGTATGTGCTTCTTTCTGAACACCACATTTCG
RAD17834	IntLG2	185.83	0.12	<lmxll>	G/T	G	AATTCAACACTGATCATCCAGATAATGTTCCCTTAGTTGGTGGTGTGAAGATGTCTAGAGCTAGAAGCTAATTT
RAD188787	IntLG2	185.95	0.11	<lmxll>	A/G	G	AATTCCTGTTCATTCCCATGGAAAGTTTCCAGCTTTGAAAATTCCCAAAATTTTGCAAAGCTCTTCACGTTTCT
RAD164534	IntLG2	186.06	0.11	<lmxll>	C/T	T	AATTCATGTCTGCTAATGTGCCTCTCCCCGGCCGGGAATCAATCTCCAGAGAGTCGAACGAAGCGGAGACGGCA
RAD193394	IntLG2	186.17	0.11	<lmxll>	C/G	C	AATTCCCCTTGGCGCTCAGCCGCCGAGTTGTTTTGGCTGCGAAGAAACGCGCTCTTTGTCTTTGAGTCCGGCAT
RAD123699	IntLG2	186.28	0.11	<lmxll>	C/T	C	AATTCTTAATCACGTACAATCAAATGAAAAATTATGTCAGTACTTTACCACAGAGCCTTCAAATGTTGATGCCG
RAD139274	IntLG2	186.39	0.11	<lmxll>	C/T	C	AATTCAGTCTGTGAACAATCTGAGATCTATAAAGGTTCAGGCGTAACACCATGCAGAACAATATGGCTTTAGAG
RAD4274	IntLG2	186.5	0.11	<lmxll>	A/G	G	AATTCATCTGCCCACGGGTTGCTACGACGCAAAATGCGAGCTTGGCTTTGTTTTCCGAAACTCAACAAAACTGA
RAD152206	IntLG2	186.61	0	<hkxhk>	CC/TT	CC/TT	AATTCCCATGTAACAGTTAGATATACACTATATGGCCAAACGTCTTGACACCTGACTGAGACTTCTATGTGCTT
RAD216693	IntLG2	186.61	0	<nnxnp>	AA	AA/CG	AATTCTCATCGCTCTCAGATCATCTCGAGCATCAACCCACCGTATAACATACATCCCTGAACCACCATCAAAAC
RAD254844	IntLG2	186.61	0	<lmxll>	G/T	T	AATTCTTACACAAAAACTGCTGTGCAAATATTAATGGTTTGAAAAACACTCCAAAGCAACTGAGAAAAACTGTA
[truncated: 24,716 more rows]
